# Supplementary material for: seqQscorer: automated quality control of next-generation sequencing data using machine learning
Source: Genome Biol. 2021 Mar 5;22:75. doi: 10.1186/s13059-021-02294-2 (PMC7934511; doi:10.1186/s13059-021-02294-2)
Supplement: Supplementary file 2 — Additional file 2. Table of grid search parameters. Parameters are relevant to a scikit-learn implementation. [file 13059_2021_2294_MOESM2_ESM.xlsx]

## Sheet: ST1_Grid_Search_Parameters
Algorithm	Parameters
Random Forest	n_estimators:[100, 200, 500, 1000], max_features:[None, 'auto', 'sqrt', 'log2'], max_depth:[None, 5, 10, 20], criterion:['gini', 'entropy']
Gradient Boosting	loss:['deviance'], learning_rate:[0.05, 0.1, 0.2], min_samples_split:[0.1 0.2 0.3 0.4], min_samples_leaf:[0.1 0.2], max_depth:[3, 5, 8], max_features:['log2', 'sqrt'], criterion:['friedman_mse'], subsample:[0.85, 0.9, 1.0], n_estimators:[50, 100, 200]
Logistic Regression	solver:['lbfgs'], C:[1.e-03 1.e-02 1.e-01 1.e+00 1.e+01 1.e+02 1.e+03], fit_intercept:[False, True]
Support Vector Machine	C:[0.001, 0.01, 0.1, 1, 10], gamma:[0.001, 0.01, 0.1, 1]
K-nearest Neighbor	n_neighbors:[5, 6, 7, 8, 9], metric:['minkowski', 'euclidean', 'manhattan'], weights:['uniform', 'distance']
Naive Bayes	var_smoothing:[1e-05, 1e-06, 1e-07, 1e-08, 1e-09, 1e-10, 1e-11, 1e-12, 1e-13, 1e-14]
Multi-Layer Perceptron	solver:['lbfgs', 'sgd'], max_iter:[100, 500, 1000, 1500, 3000], alpha:[1.e-01 1.e-02 1.e-03 1.e-04 1.e-05 1.e-06], hidden_layer_sizes:[(5,), (10,), (50,), (100,), (5, 5), (10, 10), (50, 10), (100, 50), (200, 100), (500, 400)]
XGBoost Chen et al.	num_boost_round:[100, 250, 500], eta:[0.05, 0.1, 0.3], max_depth:[6, 9, 12], subsample:[0.9, 1.0], colsample_bytree:[0.9, 1.0]
Adaboost with Decision Tree	base_estimator__criterion:['gini', 'entropy'], base_estimator__splitter:['best', 'random'], n_estimators:[1, 2, 10]
Randomized Decision Tree	criterion:['gini', 'entropy'], splitter:['best', 'random'], max_depth:[None, 1, 2, 3, 4, 5], max_features:[None, 1, 2, 3, 4]
