# Supplementary material for: seqQscorer: automated quality control of next-generation sequencing data using machine learning
Source: Genome Biol. 2021 Mar 5;22:75. doi: 10.1186/s13059-021-02294-2 (PMC7934511; doi:10.1186/s13059-021-02294-2)
Supplement: Supplementary file 4 — Additional file 4. Table of optimal models used by seqQscorer. Optimal models are the best models for each data subset (Dataset column). Dataset: species-subset-layout, generic: all data. Feature sets: RAW (raw data), MAP (genome mapping), LOC (genomic localization), TSS (transcription start sites profile). Feature Selection: method-percentage (percentage of retained features), chi-square (chi2), recursive feature elimination (RFE). Algorithm Parameters: relevant to a scikit-learn implementation. [file 13059_2021_2294_MOESM4_ESM.xlsx]

## Sheet: ST2_Best_Algorithms_Parameters
Dataset	Feature Sets	Algorithm	Feature Selection	Algorithm Parameters
generic-generic-generic	RAW+MAP+LOC+TSS	Random Forest	No-100	criterion=entropy, max_depth=None, max_features=auto, n_estimators=1000
human-ChIP-seq-single-end	RAW+MAP+LOC+TSS	Random Forest	chi2-75	criterion=entropy, max_depth=None, max_features=log2, n_estimators=500
human-ChIP-seq-paired-end	RAW+MAP+LOC+TSS	Gradient Boosting	RFE-75	criterion=friedman_mse, learning_rate=0.2, loss=deviance, max_depth=8, max_features=log2, min_samples_leaf=0.1, min_samples_split=0.1, n_estimators=200, subsample=0.85
mouse-ChIP-seq-single-end	RAW+MAP+LOC+TSS	Random Forest	chi2-75	criterion=entropy, max_depth=20, max_features=auto, n_estimators=1000
human-DNase-seq-paired-end	RAW+MAP+LOC+TSS	Gradient Boosting	No-100	criterion=friedman_mse, learning_rate=0.2, loss=deviance, max_depth=8, max_features=sqrt, min_samples_leaf=0.1, min_samples_split=0.2, n_estimators=200, subsample=0.9
mouse-DNase-seq-paired-end	RAW+MAP+LOC+TSS	Multi-Layer Perceptron	No-100	alpha=0.1, hidden_layer_sizes=[100], max_iter=500, solver=lbfgs
human-RNA-seq-single-end	RAW+MAP+LOC+TSS	Random Forest	No-100	criterion=entropy, max_depth=5, max_features=None, n_estimators=500
