# Supplementary material for: seqQscorer: automated quality control of next-generation sequencing data using machine learning
Source: Genome Biol. 2021 Mar 5;22:75. doi: 10.1186/s13059-021-02294-2 (PMC7934511; doi:10.1186/s13059-021-02294-2)
Supplement: Supplementary file 5 — Additional file 5. Table of models tuned using the grid search. Dataset: species-subset-layout, generic: all data. Feature sets: RAW (raw data), MAP (genome mapping), LOC (genomic localization), TSS (transcription start sites profile). Feature Selection: method-percentage (percentage of retained features), chi-square (chi2), recursive feature elimination (RFE). Algorithm Parameters: relevant to a scikit-learn implementation. [file 13059_2021_2294_MOESM5_ESM.xlsx]

## Sheet: Tabelle1
Dataset	Feature Sets	Algorithm	Feature Selection	Algorithm Parameters
generic-generic-generic	RAW	XGBoost, Chen et al.	No-100	colsample_bytree=0.9, eta=0.05, max_depth=6, num_boost_round=100, subsample=1.0
generic-generic-generic	MAP	XGBoost, Chen et al.	No-100	colsample_bytree=1.0, eta=0.1, max_depth=12, num_boost_round=100, subsample=0.9
generic-generic-generic	LOC	Random Forest	No-100	criterion=gini, max_depth=null, max_features=log2, n_estimators=1000
generic-generic-generic	TSS	Random Forest	No-100	criterion=gini, max_depth=null, max_features=sqrt, n_estimators=500
generic-generic-generic	RAW+MAP	Random Forest	No-100	criterion=entropy, max_depth=20, max_features=log2, n_estimators=200
generic-generic-generic	RAW+LOC	Random Forest	No-100	criterion=gini, max_depth=20, max_features=log2, n_estimators=500
generic-generic-generic	RAW+TSS	Random Forest	No-100	criterion=entropy, max_depth=null, max_features=auto, n_estimators=1000
generic-generic-generic	MAP+LOC	Random Forest	No-100	criterion=entropy, max_depth=20, max_features=auto, n_estimators=1000
generic-generic-generic	MAP+TSS	Random Forest	No-100	criterion=entropy, max_depth=null, max_features=auto, n_estimators=1000
generic-generic-generic	LOC+TSS	XGBoost, Chen et al.	No-100	colsample_bytree=0.9, eta=0.05, max_depth=9, num_boost_round=500, subsample=0.9
generic-generic-generic	RAW+MAP+LOC	Random Forest	No-100	criterion=entropy, max_depth=null, max_features=log2, n_estimators=200
generic-generic-generic	RAW+MAP+TSS	Random Forest	No-100	criterion=entropy, max_depth=20, max_features=log2, n_estimators=1000
generic-generic-generic	RAW+LOC+TSS	Random Forest	No-100	criterion=entropy, max_depth=null, max_features=auto, n_estimators=1000
generic-generic-generic	MAP+LOC+TSS	XGBoost, Chen et al.	No-100	colsample_bytree=0.9, eta=0.05, max_depth=12, num_boost_round=500, subsample=0.9
generic-generic-generic	RAW+MAP+LOC+TSS	Random Forest	No-100	criterion=entropy, max_depth=null, max_features=auto, n_estimators=1000
human-ChIP-seq-single-end	RAW	Multi-Layer Perceptron	No-100	alpha=1e-05, hidden_layer_sizes=[50, 10], max_iter=100, solver=lbfgs
human-ChIP-seq-single-end	MAP	Multi-Layer Perceptron	No-100	alpha=1e-05, hidden_layer_sizes=[200, 100], max_iter=1000, solver=lbfgs
human-ChIP-seq-single-end	LOC	Random Forest	No-100	criterion=entropy, max_depth=20, max_features=auto, n_estimators=500
human-ChIP-seq-single-end	TSS	Random Forest	chi2-75	criterion=gini, max_depth=20, max_features=log2, n_estimators=500
human-ChIP-seq-single-end	RAW+MAP	Random Forest	No-100	criterion=entropy, max_depth=20, max_features=auto, n_estimators=500
human-ChIP-seq-single-end	RAW+LOC	Random Forest	No-100	criterion=entropy, max_depth=null, max_features=sqrt, n_estimators=500
human-ChIP-seq-single-end	RAW+TSS	Random Forest	chi2-50	criterion=gini, max_depth=20, max_features=auto, n_estimators=100
human-ChIP-seq-single-end	MAP+LOC	Random Forest	No-100	criterion=entropy, max_depth=null, max_features=sqrt, n_estimators=500
human-ChIP-seq-single-end	MAP+TSS	Random Forest	No-100	criterion=entropy, max_depth=20, max_features=auto, n_estimators=1000
human-ChIP-seq-single-end	LOC+TSS	XGBoost, Chen et al.	No-100	colsample_bytree=0.9, eta=0.1, max_depth=6, num_boost_round=500, subsample=0.9
human-ChIP-seq-single-end	RAW+MAP+LOC	Random Forest	No-100	criterion=gini, max_depth=null, max_features=sqrt, n_estimators=500
human-ChIP-seq-single-end	RAW+MAP+TSS	Random Forest	No-100	criterion=gini, max_depth=null, max_features=null, n_estimators=200
human-ChIP-seq-single-end	RAW+LOC+TSS	XGBoost, Chen et al.	No-100	colsample_bytree=1.0, eta=0.3, max_depth=12, num_boost_round=500, subsample=1.0
human-ChIP-seq-single-end	MAP+LOC+TSS	XGBoost, Chen et al.	No-100	colsample_bytree=0.9, eta=0.05, max_depth=12, num_boost_round=500, subsample=0.9
human-ChIP-seq-single-end	RAW+MAP+LOC+TSS	XGBoost, Chen et al.	No-100	colsample_bytree=1.0, eta=0.3, max_depth=12, num_boost_round=100, subsample=1.0
human-ChIP-seq-paired-end	RAW	Randomized Decision Tree	chi2-50	criterion=gini, max_depth=4, max_features=1, splitter=best
human-ChIP-seq-paired-end	MAP	Multi-Layer Perceptron	No-100	alpha=0.0001, hidden_layer_sizes=[500, 400], max_iter=1000, solver=lbfgs
human-ChIP-seq-paired-end	LOC	XGBoost, Chen et al.	No-100	colsample_bytree=0.9, eta=0.05, max_depth=6, num_boost_round=500, subsample=1.0
human-ChIP-seq-paired-end	TSS	Multi-Layer Perceptron	RFE-75	alpha=0.01, hidden_layer_sizes=[500, 400], max_iter=3000, solver=lbfgs
human-ChIP-seq-paired-end	RAW+MAP	Multi-Layer Perceptron	chi2-75	alpha=0.001, hidden_layer_sizes=[200, 100], max_iter=500, solver=lbfgs
human-ChIP-seq-paired-end	RAW+LOC	Gradient Boosting	No-100	criterion=friedman_mse, learning_rate=0.2, loss=deviance, max_depth=5, max_features=sqrt, min_samples_leaf=0.1, min_samples_split=0.2, n_estimators=100, subsample=0.9
human-ChIP-seq-paired-end	RAW+TSS	Multi-Layer Perceptron	chi2-75	alpha=1e-05, hidden_layer_sizes=[100, 50], max_iter=100, solver=lbfgs
human-ChIP-seq-paired-end	MAP+LOC	Gradient Boosting	RFE-75	criterion=friedman_mse, learning_rate=0.2, loss=deviance, max_depth=5, max_features=sqrt, min_samples_leaf=0.1, min_samples_split=0.2, n_estimators=50, subsample=1.0
human-ChIP-seq-paired-end	MAP+TSS	Multi-Layer Perceptron	No-100	alpha=1e-06, hidden_layer_sizes=[50], max_iter=3000, solver=lbfgs
human-ChIP-seq-paired-end	LOC+TSS	XGBoost, Chen et al.	No-100	colsample_bytree=0.9, eta=0.3, max_depth=6, num_boost_round=500, subsample=0.9
human-ChIP-seq-paired-end	RAW+MAP+LOC	Gradient Boosting	RFE-75	criterion=friedman_mse, learning_rate=0.2, loss=deviance, max_depth=5, max_features=sqrt, min_samples_leaf=0.1, min_samples_split=0.2, n_estimators=100, subsample=1.0
human-ChIP-seq-paired-end	RAW+MAP+TSS	Multi-Layer Perceptron	No-100	alpha=1e-05, hidden_layer_sizes=[100, 50], max_iter=1500, solver=lbfgs
human-ChIP-seq-paired-end	RAW+LOC+TSS	Gradient Boosting	No-100	criterion=friedman_mse, learning_rate=0.2, loss=deviance, max_depth=3, max_features=log2, min_samples_leaf=0.1, min_samples_split=0.1, n_estimators=200, subsample=1.0
human-ChIP-seq-paired-end	MAP+LOC+TSS	XGBoost, Chen et al.	RFE-75	colsample_bytree=0.9, eta=0.3, max_depth=6, num_boost_round=100, subsample=0.9
human-ChIP-seq-paired-end	RAW+MAP+LOC+TSS	Gradient Boosting	RFE-75	criterion=friedman_mse, learning_rate=0.2, loss=deviance, max_depth=8, max_features=log2, min_samples_leaf=0.1, min_samples_split=0.1, n_estimators=200, subsample=0.85
mouse-ChIP-seq-single-end	RAW	Random Forest	RFE-75	criterion=entropy, max_depth=5, max_features=null, n_estimators=100
mouse-ChIP-seq-single-end	MAP	Gradient Boosting	chi2-75	criterion=friedman_mse, learning_rate=0.1, loss=deviance, max_depth=5, max_features=log2, min_samples_leaf=0.2, min_samples_split=0.2, n_estimators=200, subsample=1.0
mouse-ChIP-seq-single-end	LOC	XGBoost, Chen et al.	RFE-75	colsample_bytree=1.0, eta=0.05, max_depth=6, num_boost_round=100, subsample=1.0
mouse-ChIP-seq-single-end	TSS	Multi-Layer Perceptron	RFE-75	alpha=0.0001, hidden_layer_sizes=[100], max_iter=1000, solver=lbfgs
mouse-ChIP-seq-single-end	RAW+MAP	Random Forest	No-100	criterion=entropy, max_depth=20, max_features=auto, n_estimators=100
mouse-ChIP-seq-single-end	RAW+LOC	XGBoost, Chen et al.	chi2-75	colsample_bytree=0.9, eta=0.1, max_depth=12, num_boost_round=500, subsample=1.0
mouse-ChIP-seq-single-end	RAW+TSS	XGBoost, Chen et al.	chi2-50	colsample_bytree=0.9, eta=0.1, max_depth=12, num_boost_round=500, subsample=1.0
mouse-ChIP-seq-single-end	MAP+LOC	Random Forest	No-100	criterion=entropy, max_depth=10, max_features=log2, n_estimators=100
mouse-ChIP-seq-single-end	MAP+TSS	Gradient Boosting	RFE-75	criterion=friedman_mse, learning_rate=0.05, loss=deviance, max_depth=8, max_features=sqrt, min_samples_leaf=0.1, min_samples_split=0.2, n_estimators=200, subsample=0.85
mouse-ChIP-seq-single-end	LOC+TSS	Multi-Layer Perceptron	RFE-75	alpha=0.01, hidden_layer_sizes=[100], max_iter=1000, solver=lbfgs
mouse-ChIP-seq-single-end	RAW+MAP+LOC	Random Forest	No-100	criterion=entropy, max_depth=null, max_features=auto, n_estimators=200
mouse-ChIP-seq-single-end	RAW+MAP+TSS	Random Forest	chi2-75	criterion=entropy, max_depth=10, max_features=sqrt, n_estimators=200
mouse-ChIP-seq-single-end	RAW+LOC+TSS	XGBoost, Chen et al.	chi2-50	colsample_bytree=1.0, eta=0.3, max_depth=9, num_boost_round=500, subsample=1.0
mouse-ChIP-seq-single-end	MAP+LOC+TSS	Gradient Boosting	chi2-75	criterion=friedman_mse, learning_rate=0.1, loss=deviance, max_depth=5, max_features=log2, min_samples_leaf=0.1, min_samples_split=0.30000000000000004, n_estimators=200, subsample=0.9
mouse-ChIP-seq-single-end	RAW+MAP+LOC+TSS	Random Forest	chi2-75	criterion=entropy, max_depth=20, max_features=auto, n_estimators=1000
human-DNase-seq-paired-end	RAW	Multi-Layer Perceptron	RFE-50	alpha=0.1, hidden_layer_sizes=[5, 5], max_iter=100, solver=lbfgs
human-DNase-seq-paired-end	MAP	XGBoost, Chen et al.	RFE-75	colsample_bytree=1.0, eta=0.05, max_depth=6, num_boost_round=100, subsample=1.0
human-DNase-seq-paired-end	LOC	Support Vector Machine	No-100	C=10, gamma=1
human-DNase-seq-paired-end	TSS	Multi-Layer Perceptron	RFE-75	alpha=0.001, hidden_layer_sizes=[500, 400], max_iter=1500, solver=lbfgs
human-DNase-seq-paired-end	RAW+MAP	Random Forest	RFE-75	criterion=entropy, max_depth=20, max_features=null, n_estimators=200
human-DNase-seq-paired-end	RAW+LOC	Support Vector Machine	RFE-50	C=10, gamma=1
human-DNase-seq-paired-end	RAW+TSS	Support Vector Machine	RFE-50	C=10, gamma=1
human-DNase-seq-paired-end	MAP+LOC	Gradient Boosting	No-100	criterion=friedman_mse, learning_rate=0.2, loss=deviance, max_depth=5, max_features=sqrt, min_samples_leaf=0.1, min_samples_split=0.2, n_estimators=200, subsample=0.85
human-DNase-seq-paired-end	MAP+TSS	Random Forest	No-100	criterion=gini, max_depth=null, max_features=sqrt, n_estimators=500
human-DNase-seq-paired-end	LOC+TSS	Support Vector Machine	RFE-75	C=10, gamma=1
human-DNase-seq-paired-end	RAW+MAP+LOC	Gradient Boosting	RFE-50	criterion=friedman_mse, learning_rate=0.2, loss=deviance, max_depth=5, max_features=sqrt, min_samples_leaf=0.1, min_samples_split=0.1, n_estimators=200, subsample=1.0
human-DNase-seq-paired-end	RAW+MAP+TSS	Random Forest	No-100	criterion=gini, max_depth=10, max_features=sqrt, n_estimators=1000
human-DNase-seq-paired-end	RAW+LOC+TSS	Support Vector Machine	RFE-50	C=10, gamma=1
human-DNase-seq-paired-end	MAP+LOC+TSS	Support Vector Machine	RFE-50	C=10, gamma=1
human-DNase-seq-paired-end	RAW+MAP+LOC+TSS	Gradient Boosting	No-100	criterion=friedman_mse, learning_rate=0.2, loss=deviance, max_depth=8, max_features=sqrt, min_samples_leaf=0.1, min_samples_split=0.2, n_estimators=200, subsample=0.9
mouse-DNase-seq-paired-end	RAW	Multi-Layer Perceptron	No-100	alpha=1e-05, hidden_layer_sizes=[10], max_iter=100, solver=lbfgs
mouse-DNase-seq-paired-end	MAP	Multi-Layer Perceptron	No-100	alpha=0.01, hidden_layer_sizes=[500, 400], max_iter=3000, solver=lbfgs
mouse-DNase-seq-paired-end	LOC	Random Forest	RFE-75	criterion=gini, max_depth=null, max_features=auto, n_estimators=200
mouse-DNase-seq-paired-end	TSS	Random Forest	RFE-75	criterion=gini, max_depth=20, max_features=auto, n_estimators=100
mouse-DNase-seq-paired-end	RAW+MAP	Gradient Boosting	chi2-75	criterion=friedman_mse, learning_rate=0.2, loss=deviance, max_depth=8, max_features=sqrt, min_samples_leaf=0.1, min_samples_split=0.1, n_estimators=50, subsample=0.85
mouse-DNase-seq-paired-end	RAW+LOC	XGBoost, Chen et al.	RFE-50	colsample_bytree=0.9, eta=0.05, max_depth=12, num_boost_round=100, subsample=1.0
mouse-DNase-seq-paired-end	RAW+TSS	XGBoost, Chen et al.	chi2-75	colsample_bytree=0.9, eta=0.3, max_depth=9, num_boost_round=250, subsample=0.9
mouse-DNase-seq-paired-end	MAP+LOC	Random Forest	RFE-50	criterion=gini, max_depth=10, max_features=null, n_estimators=100
mouse-DNase-seq-paired-end	MAP+TSS	Random Forest	No-100	criterion=gini, max_depth=null, max_features=auto, n_estimators=200
mouse-DNase-seq-paired-end	LOC+TSS	Support Vector Machine	No-100	C=10, gamma=1
mouse-DNase-seq-paired-end	RAW+MAP+LOC	Random Forest	RFE-50	criterion=gini, max_depth=20, max_features=null, n_estimators=1000
mouse-DNase-seq-paired-end	RAW+MAP+TSS	Random Forest	chi2-75	criterion=entropy, max_depth=5, max_features=sqrt, n_estimators=1000
mouse-DNase-seq-paired-end	RAW+LOC+TSS	Gradient Boosting	chi2-50	criterion=friedman_mse, learning_rate=0.2, loss=deviance, max_depth=3, max_features=sqrt, min_samples_leaf=0.1, min_samples_split=0.2, n_estimators=200, subsample=0.85
mouse-DNase-seq-paired-end	MAP+LOC+TSS	Gradient Boosting	No-100	criterion=friedman_mse, learning_rate=0.1, loss=deviance, max_depth=3, max_features=log2, min_samples_leaf=0.1, min_samples_split=0.1, n_estimators=200, subsample=0.9
mouse-DNase-seq-paired-end	RAW+MAP+LOC+TSS	Multi-Layer Perceptron	No-100	alpha=0.1, hidden_layer_sizes=[100], max_iter=500, solver=lbfgs
human-RNA-seq-single-end	RAW	Random Forest	No-100	criterion=gini, max_depth=null, max_features=auto, n_estimators=200
human-RNA-seq-single-end	MAP	Multi-Layer Perceptron	chi2-75	alpha=0.001, hidden_layer_sizes=[10], max_iter=500, solver=lbfgs
human-RNA-seq-single-end	LOC	Multi-Layer Perceptron	No-100	alpha=1e-05, hidden_layer_sizes=[50, 10], max_iter=1500, solver=sgd
human-RNA-seq-single-end	TSS	XGBoost, Chen et al.	chi2-75	colsample_bytree=0.9, eta=0.3, max_depth=9, num_boost_round=500, subsample=0.9
human-RNA-seq-single-end	RAW+MAP	Random Forest	No-100	criterion=entropy, max_depth=5, max_features=null, n_estimators=500
human-RNA-seq-single-end	RAW+LOC	Random Forest	No-100	criterion=gini, max_depth=10, max_features=null, n_estimators=100
human-RNA-seq-single-end	RAW+TSS	K-nearest Neighbor	No-100	metric=manhattan, n_neighbors=6, weights=distance
human-RNA-seq-single-end	MAP+LOC	Random Forest	No-100	criterion=gini, max_depth=null, max_features=auto, n_estimators=200
human-RNA-seq-single-end	MAP+TSS	Multi-Layer Perceptron	No-100	alpha=0.01, hidden_layer_sizes=[200, 100], max_iter=500, solver=lbfgs
human-RNA-seq-single-end	LOC+TSS	Multi-Layer Perceptron	No-100	alpha=0.1, hidden_layer_sizes=[5, 5], max_iter=500, solver=lbfgs
human-RNA-seq-single-end	RAW+MAP+LOC	Random Forest	No-100	criterion=gini, max_depth=10, max_features=null, n_estimators=100
human-RNA-seq-single-end	RAW+MAP+TSS	Multi-Layer Perceptron	No-100	alpha=1e-05, hidden_layer_sizes=[50, 10], max_iter=500, solver=lbfgs
human-RNA-seq-single-end	RAW+LOC+TSS	Random Forest	No-100	criterion=gini, max_depth=10, max_features=auto, n_estimators=500
human-RNA-seq-single-end	MAP+LOC+TSS	Random Forest	No-100	criterion=gini, max_depth=null, max_features=auto, n_estimators=200
human-RNA-seq-single-end	RAW+MAP+LOC+TSS	Random Forest	No-100	criterion=entropy, max_depth=5, max_features=null, n_estimators=500
human-narrowChIP-seq-single-end	RAW	XGBoost, Chen et al.	No-100	colsample_bytree=1.0, eta=0.3, max_depth=6, num_boost_round=500, subsample=1.0
human-narrowChIP-seq-single-end	MAP	Random Forest	RFE-50	criterion=entropy, max_depth=5, max_features=log2, n_estimators=100
human-narrowChIP-seq-single-end	LOC	Random Forest	No-100	criterion=gini, max_depth=null, max_features=null, n_estimators=100
human-narrowChIP-seq-single-end	TSS	Gradient Boosting	chi2-75	criterion=friedman_mse, learning_rate=0.05, loss=deviance, max_depth=3, max_features=log2, min_samples_leaf=0.1, min_samples_split=0.30000000000000004, n_estimators=50, subsample=1.0
human-narrowChIP-seq-single-end	RAW+MAP	Random Forest	chi2-50	criterion=entropy, max_depth=5, max_features=null, n_estimators=500
human-narrowChIP-seq-single-end	RAW+LOC	Random Forest	RFE-75	criterion=entropy, max_depth=null, max_features=sqrt, n_estimators=500
human-narrowChIP-seq-single-end	RAW+TSS	Multi-Layer Perceptron	chi2-50	alpha=0.1, hidden_layer_sizes=[10, 10], max_iter=3000, solver=lbfgs
human-narrowChIP-seq-single-end	MAP+LOC	XGBoost, Chen et al.	No-100	colsample_bytree=1.0, eta=0.1, max_depth=6, num_boost_round=250, subsample=0.9
human-narrowChIP-seq-single-end	MAP+TSS	Gradient Boosting	RFE-75	criterion=friedman_mse, learning_rate=0.1, loss=deviance, max_depth=5, max_features=log2, min_samples_leaf=0.1, min_samples_split=0.4, n_estimators=200, subsample=0.85
human-narrowChIP-seq-single-end	LOC+TSS	XGBoost, Chen et al.	No-100	colsample_bytree=1.0, eta=0.1, max_depth=9, num_boost_round=500, subsample=0.9
human-narrowChIP-seq-single-end	RAW+MAP+LOC	Random Forest	No-100	criterion=gini, max_depth=null, max_features=log2, n_estimators=500
human-narrowChIP-seq-single-end	RAW+MAP+TSS	XGBoost, Chen et al.	chi2-50	colsample_bytree=1.0, eta=0.05, max_depth=6, num_boost_round=100, subsample=0.9
human-narrowChIP-seq-single-end	RAW+LOC+TSS	XGBoost, Chen et al.	No-100	colsample_bytree=1.0, eta=0.3, max_depth=9, num_boost_round=250, subsample=0.9
human-narrowChIP-seq-single-end	MAP+LOC+TSS	Gradient Boosting	No-100	criterion=friedman_mse, learning_rate=0.1, loss=deviance, max_depth=5, max_features=sqrt, min_samples_leaf=0.1, min_samples_split=0.2, n_estimators=200, subsample=1.0
human-narrowChIP-seq-single-end	RAW+MAP+LOC+TSS	Random Forest	No-100	criterion=gini, max_depth=20, max_features=auto, n_estimators=100
human-broadChIP-seq-single-end	RAW	Multi-Layer Perceptron	RFE-25	alpha=0.0001, hidden_layer_sizes=[500, 400], max_iter=500, solver=sgd
human-broadChIP-seq-single-end	MAP	Adaboost with Decision Tree	chi2-25	base_estimator__criterion=entropy, base_estimator__splitter=random, n_estimators=10
human-broadChIP-seq-single-end	LOC	Multi-Layer Perceptron	chi2-75	alpha=0.001, hidden_layer_sizes=[5, 5], max_iter=100, solver=lbfgs
human-broadChIP-seq-single-end	TSS	Gradient Boosting	RFE-75	criterion=friedman_mse, learning_rate=0.2, loss=deviance, max_depth=5, max_features=log2, min_samples_leaf=0.1, min_samples_split=0.1, n_estimators=50, subsample=0.85
human-broadChIP-seq-single-end	RAW+MAP	Multi-Layer Perceptron	chi2-25	alpha=0.01, hidden_layer_sizes=[200, 100], max_iter=1000, solver=lbfgs
human-broadChIP-seq-single-end	RAW+LOC	Multi-Layer Perceptron	chi2-50	alpha=0.01, hidden_layer_sizes=[100, 50], max_iter=1500, solver=lbfgs
human-broadChIP-seq-single-end	RAW+TSS	Random Forest	RFE-75	criterion=gini, max_depth=20, max_features=null, n_estimators=200
human-broadChIP-seq-single-end	MAP+LOC	Multi-Layer Perceptron	chi2-50	alpha=0.01, hidden_layer_sizes=[500, 400], max_iter=1000, solver=lbfgs
human-broadChIP-seq-single-end	MAP+TSS	XGBoost, Chen et al.	chi2-50	colsample_bytree=0.9, eta=0.3, max_depth=9, num_boost_round=250, subsample=0.9
human-broadChIP-seq-single-end	LOC+TSS	Gradient Boosting	chi2-25	criterion=friedman_mse, learning_rate=0.1, loss=deviance, max_depth=3, max_features=sqrt, min_samples_leaf=0.2, min_samples_split=0.2, n_estimators=50, subsample=0.9
human-broadChIP-seq-single-end	RAW+MAP+LOC	Logistic Regression	chi2-50	C=1000.0, fit_intercept=false, solver=lbfgs
human-broadChIP-seq-single-end	RAW+MAP+TSS	Multi-Layer Perceptron	RFE-75	alpha=0.001, hidden_layer_sizes=[50], max_iter=500, solver=lbfgs
human-broadChIP-seq-single-end	RAW+LOC+TSS	Multi-Layer Perceptron	chi2-25	alpha=1e-06, hidden_layer_sizes=[50, 10], max_iter=1500, solver=lbfgs
human-broadChIP-seq-single-end	MAP+LOC+TSS	Multi-Layer Perceptron	chi2-50	alpha=1e-06, hidden_layer_sizes=[100, 50], max_iter=1000, solver=lbfgs
human-broadChIP-seq-single-end	RAW+MAP+LOC+TSS	Multi-Layer Perceptron	chi2-25	alpha=0.1, hidden_layer_sizes=[10], max_iter=1500, solver=lbfgs
mouse-narrowChIP-seq-single-end	RAW	Multi-Layer Perceptron	RFE-50	alpha=0.0001, hidden_layer_sizes=[5], max_iter=500, solver=lbfgs
mouse-narrowChIP-seq-single-end	MAP	Multi-Layer Perceptron	chi2-75	alpha=0.1, hidden_layer_sizes=[100, 50], max_iter=3000, solver=lbfgs
mouse-narrowChIP-seq-single-end	LOC	Gradient Boosting	RFE-50	criterion=friedman_mse, learning_rate=0.1, loss=deviance, max_depth=3, max_features=sqrt, min_samples_leaf=0.1, min_samples_split=0.2, n_estimators=50, subsample=0.9
mouse-narrowChIP-seq-single-end	TSS	Multi-Layer Perceptron	No-100	alpha=0.001, hidden_layer_sizes=[200, 100], max_iter=500, solver=lbfgs
mouse-narrowChIP-seq-single-end	RAW+MAP	Logistic Regression	chi2-75	C=1000.0, fit_intercept=true, solver=lbfgs
mouse-narrowChIP-seq-single-end	RAW+LOC	Multi-Layer Perceptron	RFE-25	alpha=1e-06, hidden_layer_sizes=[10, 10], max_iter=100, solver=lbfgs
mouse-narrowChIP-seq-single-end	RAW+TSS	XGBoost, Chen et al.	No-100	colsample_bytree=1.0, eta=0.05, max_depth=12, num_boost_round=100, subsample=1.0
mouse-narrowChIP-seq-single-end	MAP+LOC	Gradient Boosting	No-100	criterion=friedman_mse, learning_rate=0.05, loss=deviance, max_depth=8, max_features=sqrt, min_samples_leaf=0.1, min_samples_split=0.4, n_estimators=50, subsample=1.0
mouse-narrowChIP-seq-single-end	MAP+TSS	Multi-Layer Perceptron	chi2-25	alpha=0.1, hidden_layer_sizes=[100, 50], max_iter=3000, solver=lbfgs
mouse-narrowChIP-seq-single-end	LOC+TSS	Logistic Regression	RFE-50	C=100.0, fit_intercept=true, solver=lbfgs
mouse-narrowChIP-seq-single-end	RAW+MAP+LOC	Random Forest	RFE-75	criterion=gini, max_depth=5, max_features=null, n_estimators=100
mouse-narrowChIP-seq-single-end	RAW+MAP+TSS	XGBoost, Chen et al.	RFE-50	colsample_bytree=1.0, eta=0.05, max_depth=12, num_boost_round=500, subsample=1.0
mouse-narrowChIP-seq-single-end	RAW+LOC+TSS	XGBoost, Chen et al.	RFE-75	colsample_bytree=1.0, eta=0.1, max_depth=12, num_boost_round=100, subsample=1.0
mouse-narrowChIP-seq-single-end	MAP+LOC+TSS	XGBoost, Chen et al.	No-100	colsample_bytree=1.0, eta=0.05, max_depth=12, num_boost_round=100, subsample=1.0
mouse-narrowChIP-seq-single-end	RAW+MAP+LOC+TSS	Gradient Boosting	chi2-25	criterion=friedman_mse, learning_rate=0.2, loss=deviance, max_depth=3, max_features=sqrt, min_samples_leaf=0.1, min_samples_split=0.30000000000000004, n_estimators=200, subsample=0.85
mouse-broadChIP-seq-single-end	RAW	Adaboost with Decision Tree	RFE-25	base_estimator__criterion=gini, base_estimator__splitter=best, n_estimators=10
mouse-broadChIP-seq-single-end	MAP	Multi-Layer Perceptron	No-100	alpha=1e-05, hidden_layer_sizes=[10], max_iter=1000, solver=lbfgs
mouse-broadChIP-seq-single-end	LOC	Multi-Layer Perceptron	chi2-50	alpha=1e-06, hidden_layer_sizes=[50, 10], max_iter=1500, solver=lbfgs
mouse-broadChIP-seq-single-end	TSS	Multi-Layer Perceptron	chi2-75	alpha=0.1, hidden_layer_sizes=[200, 100], max_iter=1000, solver=lbfgs
mouse-broadChIP-seq-single-end	RAW+MAP	Multi-Layer Perceptron	chi2-25	alpha=0.001, hidden_layer_sizes=[10, 10], max_iter=100, solver=sgd
mouse-broadChIP-seq-single-end	RAW+LOC	Multi-Layer Perceptron	No-100	alpha=1e-05, hidden_layer_sizes=[50, 10], max_iter=1500, solver=sgd
mouse-broadChIP-seq-single-end	RAW+TSS	K-nearest Neighbor	chi2-75	metric=manhattan, n_neighbors=5, weights=distance
mouse-broadChIP-seq-single-end	MAP+LOC	Multi-Layer Perceptron	chi2-50	alpha=0.001, hidden_layer_sizes=[500, 400], max_iter=500, solver=lbfgs
mouse-broadChIP-seq-single-end	MAP+TSS	XGBoost, Chen et al.	RFE-75	colsample_bytree=0.9, eta=0.05, max_depth=12, num_boost_round=100, subsample=0.9
mouse-broadChIP-seq-single-end	LOC+TSS	Multi-Layer Perceptron	No-100	alpha=0.01, hidden_layer_sizes=[50, 10], max_iter=1000, solver=lbfgs
mouse-broadChIP-seq-single-end	RAW+MAP+LOC	Multi-Layer Perceptron	chi2-75	alpha=1e-05, hidden_layer_sizes=[500, 400], max_iter=100, solver=lbfgs
mouse-broadChIP-seq-single-end	RAW+MAP+TSS	Gradient Boosting	No-100	criterion=friedman_mse, learning_rate=0.2, loss=deviance, max_depth=8, max_features=log2, min_samples_leaf=0.2, min_samples_split=0.30000000000000004, n_estimators=50, subsample=0.85
mouse-broadChIP-seq-single-end	RAW+LOC+TSS	Multi-Layer Perceptron	No-100	alpha=0.1, hidden_layer_sizes=[5], max_iter=1500, solver=lbfgs
mouse-broadChIP-seq-single-end	MAP+LOC+TSS	Multi-Layer Perceptron	No-100	alpha=1e-06, hidden_layer_sizes=[10, 10], max_iter=100, solver=lbfgs
mouse-broadChIP-seq-single-end	RAW+MAP+LOC+TSS	Multi-Layer Perceptron	chi2-75	alpha=1e-05, hidden_layer_sizes=[50], max_iter=3000, solver=lbfgs
