# Supplementary material for: seqQscorer: automated quality control of next-generation sequencing data using machine learning
Source: Genome Biol. 2021 Mar 5;22:75. doi: 10.1186/s13059-021-02294-2 (PMC7934511; doi:10.1186/s13059-021-02294-2)
Supplement: Supplementary file 6 — Additional file 6. Table of Cistrome datasets. The table details all Cistrome datasets used for independent validation. Dataset GSE60731 is listed 2 times to represent either mouse DNase-seq samples (GSE60731) or ChIP-seq samples (GSE60731_2). GEO_Series: identifier from the GEO database. [file 13059_2021_2294_MOESM6_ESM.xlsx]

## Sheet: Sheet1
GEO_Series	Assay	Organism	LibraryLayout	Samples
GSE69749	ATAC-Seq	Homo sapiens	PAIRED	53
GSE85330	ATAC-Seq	Homo sapiens	PAIRED	31
GSE100762	ATAC-Seq	Homo sapiens	PAIRED	6
GSE93026	ATAC-Seq	Mus musculus	PAIRED	54
GSE101729	ATAC-Seq	Mus musculus	PAIRED	23
GSE75751	ATAC-Seq	Mus musculus	PAIRED	6
GSE81900	ChIP-Seq	Homo sapiens	PAIRED	59
GSE42566	ChIP-Seq	Homo sapiens	PAIRED	10
GSE69196	ChIP-Seq	Homo sapiens	PAIRED	6
GSE80620	ChIP-Seq	Homo sapiens	SINGLE	46
GSE86412	ChIP-Seq	Homo sapiens	SINGLE	12
GSE29600	ChIP-Seq	Homo sapiens	SINGLE	8
GSE23436	ChIP-Seq	Homo sapiens	SINGLE	7
GSE70253	ChIP-Seq	Mus musculus	PAIRED	13
GSE56876	ChIP-Seq	Mus musculus	PAIRED	4
GSE55581	ChIP-Seq	Mus musculus	PAIRED	2
GSE39610	ChIP-Seq	Mus musculus	SINGLE	42
GSE60731_2	ChIP-Seq	Mus musculus	SINGLE	8
GSE83725	DNase	Homo sapiens	PAIRED	6
GSE83726	DNase	Homo sapiens	PAIRED	6
GSE86393	DNase	Homo sapiens	PAIRED	5
GSE31388	DNase	Homo sapiens	SINGLE	60
GSE25341	DNase	Homo sapiens	SINGLE	16
GSE75231	DNase	Homo sapiens	SINGLE	10
GSE75390	DNase	Mus musculus	PAIRED	8
GSE38046	DNase	Mus musculus	PAIRED	6
GSE76642	DNase	Mus musculus	SINGLE	30
GSE60731	DNase	Mus musculus	SINGLE	20
GSE57919	DNase	Mus musculus	SINGLE	17
GSE61885	DNase	Mus musculus	SINGLE	12
GSE92605	DNase	Mus musculus	SINGLE	12
GSE53076	DNase	Mus musculus	SINGLE	7
GSE63975	DNase	Mus musculus	SINGLE	5
