# Supplementary material for: seqQscorer: automated quality control of next-generation sequencing data using machine learning
Source: Genome Biol. 2021 Mar 5;22:75. doi: 10.1186/s13059-021-02294-2 (PMC7934511; doi:10.1186/s13059-021-02294-2)
Supplement: Supplementary file 7 — Additional file 7. Table of ENCODE datasets. The table details all ENCODE datasets used for training the model). Quality label is 0 for released files or 1 for revoked files. [file 13059_2021_2294_MOESM7_ESM.xlsx]

## Sheet: generic_generic_generic
accession	assay	organism	runtype	status	quality_label
ENCFF796KYR	DNase-seq	human	paired-end	released	0
ENCFF002DZT	ChIP-seq	human	single-end	revoked	1
ENCFF109PRI	ChIP-seq	human	paired-end	revoked	1
ENCFF123KCR	DNase-seq	human	paired-end	revoked	1
ENCFF337YSO	ChIP-seq	human	paired-end	revoked	1
ENCFF001MZG	ChIP-seq	mouse	single-end	revoked	1
ENCFF000WDD	ChIP-seq	human	single-end	revoked	1
ENCFF000YEF	ChIP-seq	human	single-end	revoked	1
ENCFF826YSU	RNA-seq	human	single-end	released	0
ENCFF000PIE	ChIP-seq	human	single-end	released	0
ENCFF740ECI	ChIP-seq	human	single-end	released	0
ENCFF000QWQ	ChIP-seq	human	single-end	released	0
ENCFF000REP	ChIP-seq	human	single-end	released	0
ENCFF563PNW	ChIP-seq	human	single-end	released	0
ENCFF000OKM	ChIP-seq	human	single-end	released	0
ENCFF856FXU	ChIP-seq	human	single-end	released	0
ENCFF000VCW	ChIP-seq	human	single-end	released	0
ENCFF000XXC	ChIP-seq	human	single-end	released	0
ENCFF126DDV	ChIP-seq	human	single-end	revoked	1
ENCFF109ASP	RNA-seq	human	single-end	revoked	1
ENCFF888RXZ	ChIP-seq	human	single-end	released	0
ENCFF454APQ	DNase-seq	human	paired-end	released	0
ENCFF812ISD	ChIP-seq	human	single-end	released	0
ENCFF481ENJ	ChIP-seq	human	single-end	revoked	1
ENCFF000ZEK	ChIP-seq	human	single-end	released	0
ENCFF001NQH	ChIP-seq	mouse	single-end	released	0
ENCFF235SEI	ChIP-seq	human	paired-end	released	0
ENCFF000NBH	ChIP-seq	human	single-end	released	0
ENCFF957WQF	DNase-seq	human	paired-end	released	0
ENCFF243GOM	RNA-seq	human	single-end	revoked	1
ENCFF364QJC	ChIP-seq	mouse	single-end	released	0
ENCFF000WPN	ChIP-seq	human	single-end	released	0
ENCFF563FFY	ChIP-seq	human	single-end	released	0
ENCFF489FQX	ChIP-seq	human	single-end	revoked	1
ENCFF000WYO	ChIP-seq	human	single-end	revoked	1
ENCFF035BJT	ChIP-seq	human	paired-end	released	0
ENCFF434GVX	DNase-seq	human	paired-end	revoked	1
ENCFF240PXJ	ChIP-seq	human	paired-end	revoked	1
ENCFF000QQX	ChIP-seq	human	single-end	released	0
ENCFF001KIL	ChIP-seq	mouse	single-end	released	0
ENCFF000WZB	ChIP-seq	human	single-end	revoked	1
ENCFF374ZME	ChIP-seq	human	paired-end	revoked	1
ENCFF766JJP	ChIP-seq	human	paired-end	revoked	1
ENCFF389LQC	ChIP-seq	human	single-end	released	0
ENCFF769ICW	ChIP-seq	human	single-end	released	0
ENCFF002BFC	ChIP-seq	human	single-end	revoked	1
ENCFF523VMP	ChIP-seq	human	paired-end	revoked	1
ENCFF442EOZ	DNase-seq	human	paired-end	released	0
ENCFF406XFM	ChIP-seq	human	paired-end	released	0
ENCFF000VPL	ChIP-seq	human	single-end	revoked	1
ENCFF000ZHJ	ChIP-seq	human	single-end	revoked	1
ENCFF342TZT	ChIP-seq	human	single-end	released	0
ENCFF000XHE	ChIP-seq	human	single-end	revoked	1
ENCFF001NUT	ChIP-seq	mouse	single-end	revoked	1
ENCFF000YMQ	ChIP-seq	human	single-end	revoked	1
ENCFF000QUH	ChIP-seq	human	single-end	released	0
ENCFF593NHM	ChIP-seq	human	paired-end	released	0
ENCFF002EKV	ChIP-seq	human	paired-end	revoked	1
ENCFF000CRB	ChIP-seq	human	single-end	released	0
ENCFF001GDH	ChIP-seq	human	single-end	released	0
ENCFF617CUF	RNA-seq	human	single-end	released	0
ENCFF403SQM	ChIP-seq	mouse	single-end	released	0
ENCFF109ECO	ChIP-seq	human	single-end	released	0
ENCFF864YTA	DNase-seq	human	paired-end	released	0
ENCFF000ONI	ChIP-seq	human	single-end	released	0
ENCFF001IGL	ChIP-seq	mouse	single-end	released	0
ENCFF001KVG	ChIP-seq	mouse	single-end	released	0
ENCFF527WMD	ChIP-seq	human	paired-end	released	0
ENCFF530SFF	DNase-seq	human	paired-end	revoked	1
ENCFF864LJP	DNase-seq	mouse	paired-end	revoked	1
ENCFF350YIV	ChIP-seq	human	single-end	released	0
ENCFF121YCH	ChIP-seq	human	paired-end	released	0
ENCFF224PDC	ChIP-seq	human	paired-end	released	0
ENCFF000YLZ	ChIP-seq	human	single-end	revoked	1
ENCFF001GCT	ChIP-seq	human	single-end	released	0
ENCFF001MWX	ChIP-seq	mouse	single-end	released	0
ENCFF000CRA	ChIP-seq	human	single-end	released	0
ENCFF940FBY	ChIP-seq	human	paired-end	released	0
ENCFF407DCK	ChIP-seq	human	single-end	revoked	1
ENCFF000VPE	ChIP-seq	human	single-end	revoked	1
ENCFF000ZJA	ChIP-seq	human	single-end	released	0
ENCFF887QEM	ChIP-seq	human	paired-end	revoked	1
ENCFF439JZQ	DNase-seq	human	paired-end	revoked	1
ENCFF001KIR	ChIP-seq	mouse	single-end	released	0
ENCFF001NKE	ChIP-seq	mouse	single-end	released	0
ENCFF109IFT	DNase-seq	human	paired-end	revoked	1
ENCFF000WTC	ChIP-seq	human	single-end	released	0
ENCFF000ZQP	ChIP-seq	human	single-end	revoked	1
ENCFF547EOH	ChIP-seq	human	paired-end	revoked	1
ENCFF134RXE	DNase-seq	human	paired-end	revoked	1
ENCFF001NIB	ChIP-seq	mouse	single-end	revoked	1
ENCFF002EHU	ChIP-seq	human	paired-end	revoked	1
ENCFF000YTI	ChIP-seq	human	single-end	revoked	1
ENCFF295MWI	ChIP-seq	human	single-end	revoked	1
ENCFF000VVH	ChIP-seq	human	single-end	revoked	1
ENCFF001MOP	ChIP-seq	mouse	single-end	released	0
ENCFF389ZLU	DNase-seq	mouse	paired-end	revoked	1
ENCFF491IBC	DNase-seq	mouse	paired-end	revoked	1
ENCFF996WWT	DNase-seq	mouse	paired-end	revoked	1
ENCFF695YKZ	ChIP-seq	human	single-end	revoked	1
ENCFF001HON	ChIP-seq	human	single-end	released	0
ENCFF000BVH	ChIP-seq	human	single-end	released	0
ENCFF000ZRO	ChIP-seq	human	single-end	revoked	1
ENCFF298NKC	ChIP-seq	human	single-end	released	0
ENCFF001KNX	ChIP-seq	mouse	single-end	released	0
ENCFF213CYO	ChIP-seq	human	single-end	revoked	1
ENCFF458JEF	ChIP-seq	human	paired-end	revoked	1
ENCFF000YVH	ChIP-seq	human	single-end	released	0
ENCFF000ZLN	ChIP-seq	human	single-end	revoked	1
ENCFF002EBO	ChIP-seq	human	single-end	revoked	1
ENCFF000SAB	ChIP-seq	human	single-end	released	0
ENCFF118VNJ	ChIP-seq	human	single-end	released	0
ENCFF407WMG	DNase-seq	mouse	paired-end	revoked	1
ENCFF000OGC	ChIP-seq	human	single-end	released	0
ENCFF000VTN	ChIP-seq	human	single-end	revoked	1
ENCFF646HUJ	DNase-seq	human	paired-end	released	0
ENCFF000XUG	ChIP-seq	human	single-end	revoked	1
ENCFF000VCR	ChIP-seq	human	single-end	revoked	1
ENCFF002BUS	ChIP-seq	mouse	single-end	revoked	1
ENCFF001NMR	ChIP-seq	mouse	single-end	revoked	1
ENCFF373PSV	DNase-seq	human	paired-end	revoked	1
ENCFF070AZA	DNase-seq	human	paired-end	released	0
ENCFF000PYD	ChIP-seq	human	single-end	released	0
ENCFF314HHA	ChIP-seq	human	paired-end	revoked	1
ENCFF531UQG	ChIP-seq	human	paired-end	released	0
ENCFF000VFF	ChIP-seq	human	single-end	revoked	1
ENCFF000PWI	ChIP-seq	human	single-end	revoked	1
ENCFF889CFT	ChIP-seq	human	paired-end	released	0
ENCFF935OLR	DNase-seq	human	paired-end	released	0
ENCFF259AYK	ChIP-seq	human	paired-end	released	0
ENCFF452LQU	RNA-seq	human	single-end	revoked	1
ENCFF797TCA	ChIP-seq	human	single-end	released	0
ENCFF793TLT	DNase-seq	human	paired-end	revoked	1
ENCFF739IHC	ChIP-seq	human	paired-end	revoked	1
ENCFF000BKB	ChIP-seq	human	single-end	released	0
ENCFF879YYT	ChIP-seq	human	paired-end	revoked	1
ENCFF223MPF	ChIP-seq	human	single-end	revoked	1
ENCFF000YEM	ChIP-seq	human	single-end	released	0
ENCFF000XQA	ChIP-seq	human	single-end	revoked	1
ENCFF900DXM	ChIP-seq	human	single-end	released	0
ENCFF000CST	ChIP-seq	human	single-end	released	0
ENCFF002EKU	ChIP-seq	human	paired-end	revoked	1
ENCFF183BQH	ChIP-seq	human	single-end	released	0
ENCFF000ZPY	ChIP-seq	human	single-end	revoked	1
ENCFF000WYN	ChIP-seq	human	single-end	released	0
ENCFF001NOT	ChIP-seq	mouse	single-end	revoked	1
ENCFF000YIR	ChIP-seq	human	single-end	released	0
ENCFF000WAP	ChIP-seq	human	single-end	revoked	1
ENCFF539QAB	DNase-seq	mouse	paired-end	revoked	1
ENCFF095UOK	ChIP-seq	human	single-end	released	0
ENCFF407MAB	DNase-seq	mouse	paired-end	revoked	1
ENCFF300UZJ	ChIP-seq	human	single-end	revoked	1
ENCFF429KAX	ChIP-seq	human	paired-end	released	0
ENCFF000WRK	ChIP-seq	human	single-end	revoked	1
ENCFF000ZSE	ChIP-seq	human	single-end	revoked	1
ENCFF577XUT	DNase-seq	human	paired-end	revoked	1
ENCFF000OWS	ChIP-seq	human	single-end	released	0
ENCFF002EDO	ChIP-seq	human	single-end	revoked	1
ENCFF000YFD	ChIP-seq	human	single-end	revoked	1
ENCFF000CPF	ChIP-seq	human	single-end	released	0
ENCFF000WQC	ChIP-seq	human	single-end	released	0
ENCFF000ZJX	ChIP-seq	human	single-end	revoked	1
ENCFF002EBG	ChIP-seq	human	single-end	revoked	1
ENCFF000ZCS	ChIP-seq	human	single-end	revoked	1
ENCFF001HKU	ChIP-seq	human	single-end	released	0
ENCFF001OBY	ChIP-seq	mouse	single-end	revoked	1
ENCFF424HPQ	ChIP-seq	human	paired-end	released	0
ENCFF114XZJ	DNase-seq	human	paired-end	released	0
ENCFF050PRV	DNase-seq	human	paired-end	revoked	1
ENCFF002BBF	ChIP-seq	human	single-end	released	0
ENCFF000RKY	ChIP-seq	human	single-end	revoked	1
ENCFF001KUK	ChIP-seq	mouse	single-end	released	0
ENCFF567MSF	ChIP-seq	human	single-end	released	0
ENCFF001RUP	ChIP-seq	human	single-end	revoked	1
ENCFF001HUW	ChIP-seq	human	single-end	released	0
ENCFF522PUA	ChIP-seq	human	single-end	released	0
ENCFF000YCZ	ChIP-seq	human	single-end	revoked	1
ENCFF002EEV	ChIP-seq	human	single-end	revoked	1
ENCFF001NNM	ChIP-seq	mouse	single-end	released	0
ENCFF001FEM	ChIP-seq	human	single-end	released	0
ENCFF993TBF	DNase-seq	mouse	paired-end	released	0
ENCFF800RTW	RNA-seq	human	single-end	released	0
ENCFF000XOV	ChIP-seq	human	single-end	revoked	1
ENCFF166ABT	DNase-seq	human	paired-end	released	0
ENCFF619PFQ	DNase-seq	human	paired-end	revoked	1
ENCFF001OBW	ChIP-seq	mouse	single-end	revoked	1
ENCFF000RYG	ChIP-seq	human	single-end	released	0
ENCFF101CQF	ChIP-seq	human	single-end	released	0
ENCFF910ZOL	ChIP-seq	human	paired-end	released	0
ENCFF000ZFN	ChIP-seq	human	single-end	revoked	1
ENCFF925IOH	DNase-seq	mouse	paired-end	revoked	1
ENCFF000YNE	ChIP-seq	human	single-end	revoked	1
ENCFF459ZWQ	DNase-seq	human	paired-end	released	0
ENCFF373TKW	DNase-seq	human	paired-end	released	0
ENCFF000CLT	ChIP-seq	human	single-end	released	0
ENCFF658PHC	DNase-seq	human	paired-end	released	0
ENCFF860JXB	DNase-seq	human	paired-end	released	0
ENCFF420HAW	DNase-seq	human	paired-end	released	0
ENCFF429UIY	ChIP-seq	mouse	single-end	released	0
ENCFF000ZSP	ChIP-seq	human	single-end	revoked	1
ENCFF183PVA	ChIP-seq	mouse	single-end	released	0
ENCFF001NKT	ChIP-seq	mouse	single-end	revoked	1
ENCFF002AZQ	ChIP-seq	human	single-end	revoked	1
ENCFF597HXO	DNase-seq	mouse	paired-end	revoked	1
ENCFF379LAP	ChIP-seq	human	paired-end	released	0
ENCFF863WED	DNase-seq	human	paired-end	released	0
ENCFF000WEI	ChIP-seq	human	single-end	revoked	1
ENCFF001OBQ	ChIP-seq	mouse	single-end	revoked	1
ENCFF002DHL	ChIP-seq	human	single-end	released	0
ENCFF198YQA	DNase-seq	mouse	paired-end	revoked	1
ENCFF000VCJ	ChIP-seq	human	single-end	revoked	1
ENCFF192IAC	ChIP-seq	human	single-end	released	0
ENCFF002BXY	ChIP-seq	mouse	single-end	released	0
ENCFF000RIX	ChIP-seq	human	single-end	released	0
ENCFF001NAI	ChIP-seq	mouse	single-end	revoked	1
ENCFF611SVJ	ChIP-seq	human	single-end	released	0
ENCFF000XHU	ChIP-seq	human	single-end	revoked	1
ENCFF175LIK	ChIP-seq	human	single-end	released	0
ENCFF000WRR	ChIP-seq	human	single-end	revoked	1
ENCFF754VFN	ChIP-seq	human	single-end	released	0
ENCFF187XFF	DNase-seq	human	paired-end	revoked	1
ENCFF001MYT	ChIP-seq	mouse	single-end	revoked	1
ENCFF372XAY	DNase-seq	human	paired-end	released	0
ENCFF001MNV	ChIP-seq	mouse	single-end	released	0
ENCFF000PEH	ChIP-seq	human	single-end	released	0
ENCFF423JMB	ChIP-seq	human	single-end	revoked	1
ENCFF064QXB	ChIP-seq	human	single-end	released	0
ENCFF001LTM	ChIP-seq	mouse	single-end	revoked	1
ENCFF344ZXG	DNase-seq	mouse	paired-end	released	0
ENCFF001HNP	ChIP-seq	human	single-end	released	0
ENCFF031OAX	ChIP-seq	human	paired-end	released	0
ENCFF000CXI	RNA-seq	human	single-end	released	0
ENCFF002DZS	ChIP-seq	human	single-end	revoked	1
ENCFF085HHB	ChIP-seq	human	paired-end	released	0
ENCFF267MSW	DNase-seq	mouse	paired-end	released	0
ENCFF000WQK	ChIP-seq	human	single-end	revoked	1
ENCFF002EBT	ChIP-seq	human	single-end	revoked	1
ENCFF256GSA	DNase-seq	human	paired-end	released	0
ENCFF001KYC	ChIP-seq	mouse	single-end	released	0
ENCFF001NQF	ChIP-seq	mouse	single-end	revoked	1
ENCFF001HXB	ChIP-seq	human	single-end	released	0
ENCFF177ITM	DNase-seq	human	paired-end	released	0
ENCFF817WJD	DNase-seq	mouse	paired-end	released	0
ENCFF655ROQ	ChIP-seq	human	paired-end	released	0
ENCFF075JVN	DNase-seq	human	paired-end	released	0
ENCFF595BTS	ChIP-seq	human	single-end	released	0
ENCFF856IQE	ChIP-seq	human	paired-end	revoked	1
ENCFF000BTN	ChIP-seq	human	single-end	released	0
ENCFF000ZGD	ChIP-seq	human	single-end	revoked	1
ENCFF899MWP	DNase-seq	mouse	paired-end	released	0
ENCFF000WWM	ChIP-seq	human	single-end	released	0
ENCFF001NIT	ChIP-seq	mouse	single-end	revoked	1
ENCFF000XEW	ChIP-seq	human	single-end	revoked	1
ENCFF196VCR	ChIP-seq	human	paired-end	released	0
ENCFF001HHL	ChIP-seq	human	single-end	released	0
ENCFF000VPJ	ChIP-seq	human	single-end	revoked	1
ENCFF785WPL	ChIP-seq	human	paired-end	revoked	1
ENCFF001RGD	RNA-seq	human	single-end	revoked	1
ENCFF911ENH	DNase-seq	human	paired-end	revoked	1
ENCFF996HGW	ChIP-seq	human	single-end	revoked	1
ENCFF000WHC	ChIP-seq	human	single-end	revoked	1
ENCFF308HCL	ChIP-seq	human	single-end	released	0
ENCFF266UTD	DNase-seq	human	paired-end	revoked	1
ENCFF000VUK	ChIP-seq	human	single-end	revoked	1
ENCFF000CUA	ChIP-seq	human	single-end	released	0
ENCFF000ZCJ	ChIP-seq	human	single-end	revoked	1
ENCFF001OAQ	ChIP-seq	mouse	single-end	revoked	1
ENCFF001ZTK	ChIP-seq	mouse	single-end	revoked	1
ENCFF002AHR	ChIP-seq	mouse	single-end	revoked	1
ENCFF000QBT	ChIP-seq	human	single-end	revoked	1
ENCFF000SBP	ChIP-seq	human	single-end	released	0
ENCFF746BDW	DNase-seq	mouse	paired-end	revoked	1
ENCFF000PRJ	ChIP-seq	human	single-end	released	0
ENCFF000BDH	ChIP-seq	human	single-end	released	0
ENCFF000BDX	ChIP-seq	human	single-end	revoked	1
ENCFF002EVT	ChIP-seq	human	single-end	released	0
ENCFF630LYO	RNA-seq	human	single-end	revoked	1
ENCFF000YCE	ChIP-seq	human	single-end	revoked	1
ENCFF001FNC	ChIP-seq	human	single-end	released	0
ENCFF000YEN	ChIP-seq	human	single-end	revoked	1
ENCFF715EGE	RNA-seq	human	single-end	released	0
ENCFF687CSH	ChIP-seq	human	single-end	revoked	1
ENCFF865MQU	ChIP-seq	human	paired-end	released	0
ENCFF415ELT	ChIP-seq	human	paired-end	revoked	1
ENCFF127XWK	DNase-seq	mouse	paired-end	revoked	1
ENCFF971GOU	ChIP-seq	human	single-end	revoked	1
ENCFF773VRT	DNase-seq	mouse	paired-end	released	0
ENCFF000ZPB	ChIP-seq	human	single-end	revoked	1
ENCFF623KPU	DNase-seq	mouse	paired-end	revoked	1
ENCFF003BTS	DNase-seq	mouse	paired-end	released	0
ENCFF000VWH	ChIP-seq	human	single-end	released	0
ENCFF651VMP	ChIP-seq	human	single-end	released	0
ENCFF066MNO	ChIP-seq	human	single-end	released	0
ENCFF001NNP	ChIP-seq	mouse	single-end	released	0
ENCFF845SVA	ChIP-seq	human	single-end	revoked	1
ENCFF000YXF	ChIP-seq	human	single-end	revoked	1
ENCFF001NJP	ChIP-seq	mouse	single-end	revoked	1
ENCFF142IUW	DNase-seq	human	paired-end	revoked	1
ENCFF000ZHD	ChIP-seq	human	single-end	revoked	1
ENCFF815ZUV	DNase-seq	human	paired-end	released	0
ENCFF000PFR	ChIP-seq	human	single-end	released	0
ENCFF163PYU	ChIP-seq	human	paired-end	released	0
ENCFF000WUD	ChIP-seq	human	single-end	revoked	1
ENCFF000YLR	ChIP-seq	human	single-end	revoked	1
ENCFF688PRB	ChIP-seq	mouse	single-end	released	0
ENCFF001KWN	ChIP-seq	mouse	single-end	released	0
ENCFF001NHK	ChIP-seq	mouse	single-end	released	0
ENCFF560UBJ	DNase-seq	human	paired-end	released	0
ENCFF030MWT	ChIP-seq	human	single-end	released	0
ENCFF000VQR	ChIP-seq	human	single-end	revoked	1
ENCFF816TZT	DNase-seq	human	paired-end	revoked	1
ENCFF001FRB	ChIP-seq	human	single-end	released	0
ENCFF157INU	ChIP-seq	human	paired-end	revoked	1
ENCFF001NFY	ChIP-seq	mouse	single-end	revoked	1
ENCFF000CVM	ChIP-seq	human	single-end	released	0
ENCFF279EYA	DNase-seq	human	paired-end	released	0
ENCFF312PSC	DNase-seq	mouse	paired-end	revoked	1
ENCFF287MXM	DNase-seq	human	paired-end	released	0
ENCFF001LOK	ChIP-seq	mouse	single-end	released	0
ENCFF001MZW	ChIP-seq	mouse	single-end	revoked	1
ENCFF001NTO	ChIP-seq	mouse	single-end	revoked	1
ENCFF000YLI	ChIP-seq	human	single-end	revoked	1
ENCFF002BBI	ChIP-seq	human	single-end	released	0
ENCFF604AHS	ChIP-seq	human	single-end	released	0
ENCFF322XUT	DNase-seq	human	paired-end	revoked	1
ENCFF430FEN	DNase-seq	mouse	paired-end	revoked	1
ENCFF000XSE	ChIP-seq	human	single-end	released	0
ENCFF001MZN	ChIP-seq	mouse	single-end	revoked	1
ENCFF000ZKJ	ChIP-seq	human	single-end	released	0
ENCFF002EMG	ChIP-seq	human	paired-end	revoked	1
ENCFF000YUM	ChIP-seq	human	single-end	released	0
ENCFF526TGW	ChIP-seq	human	single-end	released	0
ENCFF300LJR	ChIP-seq	human	paired-end	released	0
ENCFF001FLG	ChIP-seq	human	single-end	released	0
ENCFF001HVQ	ChIP-seq	human	single-end	released	0
ENCFF000NJE	ChIP-seq	human	single-end	released	0
ENCFF575IES	RNA-seq	human	single-end	revoked	1
ENCFF639RMG	ChIP-seq	human	paired-end	released	0
ENCFF987CWK	ChIP-seq	mouse	single-end	released	0
ENCFF001NVA	ChIP-seq	mouse	single-end	released	0
ENCFF000PXK	ChIP-seq	human	single-end	revoked	1
ENCFF286UWB	DNase-seq	human	paired-end	released	0
ENCFF911IYJ	ChIP-seq	human	paired-end	released	0
ENCFF001FPN	ChIP-seq	human	single-end	released	0
ENCFF651BYL	RNA-seq	human	single-end	revoked	1
ENCFF581WJA	ChIP-seq	human	paired-end	revoked	1
ENCFF000VGH	ChIP-seq	human	single-end	revoked	1
ENCFF817BNT	ChIP-seq	human	paired-end	revoked	1
ENCFF000NJM	ChIP-seq	human	single-end	released	0
ENCFF002AVH	ChIP-seq	human	single-end	released	0
ENCFF669WDA	DNase-seq	mouse	paired-end	revoked	1
ENCFF595HTZ	ChIP-seq	human	paired-end	released	0
ENCFF000WWS	ChIP-seq	human	single-end	released	0
ENCFF000BLB	ChIP-seq	human	single-end	released	0
ENCFF482RON	ChIP-seq	human	single-end	released	0
ENCFF569MQH	DNase-seq	human	paired-end	released	0
ENCFF770EWM	ChIP-seq	human	paired-end	revoked	1
ENCFF001LMP	ChIP-seq	mouse	single-end	revoked	1
ENCFF002BYA	ChIP-seq	mouse	single-end	released	0
ENCFF000NUL	ChIP-seq	human	single-end	released	0
ENCFF000WLN	ChIP-seq	human	single-end	revoked	1
ENCFF002EDR	ChIP-seq	human	single-end	revoked	1
ENCFF167VUS	ChIP-seq	human	paired-end	released	0
ENCFF000AZF	ChIP-seq	human	single-end	revoked	1
ENCFF040GBJ	DNase-seq	human	paired-end	revoked	1
ENCFF001NHC	ChIP-seq	mouse	single-end	revoked	1
ENCFF308XPO	DNase-seq	human	paired-end	released	0
ENCFF766EXC	ChIP-seq	human	single-end	revoked	1
ENCFF002ATN	ChIP-seq	human	single-end	revoked	1
ENCFF903BLH	DNase-seq	human	paired-end	revoked	1
ENCFF000YDQ	ChIP-seq	human	single-end	revoked	1
ENCFF021CAX	ChIP-seq	human	single-end	revoked	1
ENCFF000MOR	RNA-seq	human	single-end	released	0
ENCFF002EBA	ChIP-seq	human	single-end	revoked	1
ENCFF001NIG	ChIP-seq	mouse	single-end	released	0
ENCFF000YIQ	ChIP-seq	human	single-end	revoked	1
ENCFF002AWB	ChIP-seq	human	single-end	revoked	1
ENCFF000ZEB	ChIP-seq	human	single-end	revoked	1
ENCFF001NOD	ChIP-seq	mouse	single-end	revoked	1
ENCFF000BIL	ChIP-seq	human	single-end	released	0
ENCFF000OHX	ChIP-seq	human	single-end	released	0
ENCFF293DCQ	ChIP-seq	human	paired-end	revoked	1
ENCFF000WVF	ChIP-seq	human	single-end	revoked	1
ENCFF002EDX	ChIP-seq	human	single-end	revoked	1
ENCFF000ZGJ	ChIP-seq	human	single-end	revoked	1
ENCFF000ZEV	ChIP-seq	human	single-end	revoked	1
ENCFF117NUS	ChIP-seq	human	single-end	revoked	1
ENCFF878CMP	ChIP-seq	human	single-end	released	0
ENCFF126VIC	ChIP-seq	human	single-end	revoked	1
ENCFF000XDR	ChIP-seq	human	single-end	released	0
ENCFF000ZPA	ChIP-seq	human	single-end	released	0
ENCFF000PDT	ChIP-seq	human	single-end	released	0
ENCFF000YCT	ChIP-seq	human	single-end	revoked	1
ENCFF430QUU	DNase-seq	human	paired-end	revoked	1
ENCFF001NVH	ChIP-seq	mouse	single-end	revoked	1
ENCFF608EKN	DNase-seq	human	paired-end	revoked	1
ENCFF000WAD	ChIP-seq	human	single-end	revoked	1
ENCFF717SDM	DNase-seq	human	paired-end	released	0
ENCFF408OTY	DNase-seq	mouse	paired-end	released	0
ENCFF002ACY	ChIP-seq	human	single-end	released	0
ENCFF000YZH	ChIP-seq	human	single-end	released	0
ENCFF001GXI	ChIP-seq	human	single-end	released	0
ENCFF025FGS	ChIP-seq	human	paired-end	revoked	1
ENCFF000XDX	ChIP-seq	human	single-end	released	0
ENCFF000CSM	ChIP-seq	human	single-end	released	0
ENCFF001LLZ	ChIP-seq	mouse	single-end	revoked	1
ENCFF003ZKK	ChIP-seq	human	paired-end	revoked	1
ENCFF991YFL	DNase-seq	human	paired-end	released	0
ENCFF554GAJ	ChIP-seq	mouse	single-end	released	0
ENCFF000ZCN	ChIP-seq	human	single-end	released	0
ENCFF355DMM	ChIP-seq	human	single-end	released	0
ENCFF001NEP	ChIP-seq	mouse	single-end	revoked	1
ENCFF397AXG	ChIP-seq	human	single-end	revoked	1
ENCFF996YTI	DNase-seq	human	paired-end	revoked	1
ENCFF000BDA	ChIP-seq	human	single-end	released	0
ENCFF000CRH	ChIP-seq	human	single-end	released	0
ENCFF533MII	ChIP-seq	human	single-end	revoked	1
ENCFF000XAA	ChIP-seq	human	single-end	released	0
ENCFF255HDL	ChIP-seq	human	single-end	released	0
ENCFF000BSY	ChIP-seq	human	single-end	released	0
ENCFF738DUU	ChIP-seq	human	paired-end	revoked	1
ENCFF000XBX	ChIP-seq	human	single-end	revoked	1
ENCFF656FMR	ChIP-seq	human	paired-end	revoked	1
ENCFF001MZP	ChIP-seq	mouse	single-end	revoked	1
ENCFF564ZSR	ChIP-seq	mouse	single-end	released	0
ENCFF466XEJ	DNase-seq	mouse	paired-end	released	0
ENCFF160DPX	ChIP-seq	mouse	single-end	released	0
ENCFF000ZIY	ChIP-seq	human	single-end	released	0
ENCFF001RRR	RNA-seq	human	single-end	revoked	1
ENCFF002EKS	ChIP-seq	human	paired-end	revoked	1
ENCFF975UNN	ChIP-seq	human	single-end	revoked	1
ENCFF000BIY	ChIP-seq	human	single-end	released	0
ENCFF001OAS	ChIP-seq	mouse	single-end	revoked	1
ENCFF052KGA	DNase-seq	human	paired-end	revoked	1
ENCFF472DNL	DNase-seq	human	paired-end	revoked	1
ENCFF001LUC	ChIP-seq	mouse	single-end	revoked	1
ENCFF000VRZ	ChIP-seq	human	single-end	revoked	1
ENCFF747RJL	ChIP-seq	human	paired-end	released	0
ENCFF000ZET	ChIP-seq	human	single-end	revoked	1
ENCFF002EKP	ChIP-seq	human	paired-end	revoked	1
ENCFF492DJT	ChIP-seq	mouse	single-end	revoked	1
ENCFF580STU	ChIP-seq	human	paired-end	revoked	1
ENCFF000DMU	RNA-seq	human	single-end	released	0
ENCFF000YFQ	ChIP-seq	human	single-end	revoked	1
ENCFF000ZHP	ChIP-seq	human	single-end	revoked	1
ENCFF000XBZ	ChIP-seq	human	single-end	revoked	1
ENCFF306TWP	ChIP-seq	mouse	single-end	released	0
ENCFF698KPI	ChIP-seq	human	single-end	revoked	1
ENCFF228EWB	ChIP-seq	human	paired-end	released	0
ENCFF000VXZ	ChIP-seq	human	single-end	revoked	1
ENCFF000CFA	ChIP-seq	human	single-end	released	0
ENCFF001LPA	ChIP-seq	mouse	single-end	released	0
ENCFF984DIG	ChIP-seq	human	single-end	revoked	1
ENCFF002EDV	ChIP-seq	human	single-end	revoked	1
ENCFF000PZY	ChIP-seq	human	single-end	released	0
ENCFF327MNG	DNase-seq	human	paired-end	released	0
ENCFF001NSR	ChIP-seq	mouse	single-end	revoked	1
ENCFF377UJH	DNase-seq	human	paired-end	released	0
ENCFF000WIK	ChIP-seq	human	single-end	revoked	1
ENCFF000ZIJ	ChIP-seq	human	single-end	released	0
ENCFF001LLK	ChIP-seq	mouse	single-end	revoked	1
ENCFF119HJY	ChIP-seq	human	paired-end	released	0
ENCFF049QNI	ChIP-seq	human	single-end	released	0
ENCFF000VQO	ChIP-seq	human	single-end	released	0
ENCFF061JXC	ChIP-seq	human	single-end	released	0
ENCFF212DTF	DNase-seq	human	paired-end	revoked	1
ENCFF000VYB	ChIP-seq	human	single-end	revoked	1
ENCFF055LNC	DNase-seq	mouse	paired-end	revoked	1
ENCFF000XEY	ChIP-seq	human	single-end	revoked	1
ENCFF000VOV	ChIP-seq	human	single-end	revoked	1
ENCFF001NFW	ChIP-seq	mouse	single-end	revoked	1
ENCFF000YRT	ChIP-seq	human	single-end	revoked	1
ENCFF000YJM	ChIP-seq	human	single-end	revoked	1
ENCFF001KYS	ChIP-seq	mouse	single-end	released	0
ENCFF001NTD	ChIP-seq	mouse	single-end	released	0
ENCFF001NTU	ChIP-seq	mouse	single-end	released	0
ENCFF001MYH	ChIP-seq	mouse	single-end	revoked	1
ENCFF954GUR	ChIP-seq	human	single-end	revoked	1
ENCFF000BHX	ChIP-seq	human	single-end	released	0
ENCFF000BHE	ChIP-seq	human	single-end	released	0
ENCFF140MGC	DNase-seq	human	paired-end	released	0
ENCFF708OIN	ChIP-seq	human	single-end	released	0
ENCFF002BFB	ChIP-seq	human	single-end	revoked	1
ENCFF000XME	ChIP-seq	human	single-end	revoked	1
ENCFF001NID	ChIP-seq	mouse	single-end	revoked	1
ENCFF620FFC	DNase-seq	human	paired-end	released	0
ENCFF754VPL	DNase-seq	human	paired-end	released	0
ENCFF052HWG	DNase-seq	human	paired-end	released	0
ENCFF000BTL	ChIP-seq	human	single-end	released	0
ENCFF000ZMX	ChIP-seq	human	single-end	released	0
ENCFF002BAJ	ChIP-seq	human	single-end	released	0
ENCFF577YLD	ChIP-seq	human	paired-end	revoked	1
ENCFF002DZO	ChIP-seq	human	single-end	revoked	1
ENCFF001KCH	ChIP-seq	mouse	single-end	released	0
ENCFF000BWE	ChIP-seq	human	single-end	released	0
ENCFF854DIL	ChIP-seq	human	single-end	revoked	1
ENCFF000YEQ	ChIP-seq	human	single-end	revoked	1
ENCFF001NNV	ChIP-seq	mouse	single-end	revoked	1
ENCFF998XOV	ChIP-seq	human	paired-end	released	0
ENCFF056EMG	RNA-seq	human	single-end	revoked	1
ENCFF000BBY	ChIP-seq	human	single-end	released	0
ENCFF001NUZ	ChIP-seq	mouse	single-end	revoked	1
ENCFF001KIK	ChIP-seq	mouse	single-end	released	0
ENCFF021VWZ	ChIP-seq	human	single-end	released	0
ENCFF000QSI	ChIP-seq	human	single-end	released	0
ENCFF001NIP	ChIP-seq	mouse	single-end	released	0
ENCFF000YZS	ChIP-seq	human	single-end	released	0
ENCFF245KJA	ChIP-seq	human	single-end	released	0
ENCFF317LUD	ChIP-seq	human	single-end	released	0
ENCFF001NGR	ChIP-seq	mouse	single-end	released	0
ENCFF676OSC	ChIP-seq	human	paired-end	released	0
ENCFF917BAA	ChIP-seq	human	paired-end	released	0
ENCFF088SMS	ChIP-seq	human	single-end	revoked	1
ENCFF177FBU	ChIP-seq	human	single-end	released	0
ENCFF000VQC	ChIP-seq	human	single-end	revoked	1
ENCFF418GNA	DNase-seq	human	paired-end	released	0
ENCFF001KFD	ChIP-seq	mouse	single-end	released	0
ENCFF175PTP	ChIP-seq	human	paired-end	revoked	1
ENCFF001NOV	ChIP-seq	mouse	single-end	revoked	1
ENCFF001NCG	ChIP-seq	mouse	single-end	revoked	1
ENCFF002BXF	ChIP-seq	mouse	single-end	revoked	1
ENCFF000PYJ	ChIP-seq	human	single-end	released	0
ENCFF000ZID	ChIP-seq	human	single-end	released	0
ENCFF001NAG	ChIP-seq	mouse	single-end	revoked	1
ENCFF956IEA	ChIP-seq	human	paired-end	revoked	1
ENCFF000CWJ	ChIP-seq	human	single-end	released	0
ENCFF274BMI	ChIP-seq	human	paired-end	released	0
ENCFF413ZHB	ChIP-seq	human	paired-end	revoked	1
ENCFF000RGV	ChIP-seq	human	single-end	released	0
ENCFF154SYW	ChIP-seq	human	paired-end	released	0
ENCFF001RGN	RNA-seq	human	single-end	revoked	1
ENCFF863XGE	ChIP-seq	human	paired-end	released	0
ENCFF677FUH	DNase-seq	human	paired-end	revoked	1
ENCFF000MUZ	RNA-seq	human	single-end	released	0
ENCFF000CDR	ChIP-seq	human	single-end	released	0
ENCFF000ZHZ	ChIP-seq	human	single-end	released	0
ENCFF872XVT	DNase-seq	mouse	paired-end	revoked	1
ENCFF000YRI	ChIP-seq	human	single-end	revoked	1
ENCFF822QPE	RNA-seq	human	single-end	released	0
ENCFF000PSD	ChIP-seq	human	single-end	released	0
ENCFF002EQZ	DNase-seq	human	paired-end	released	0
ENCFF229CUE	ChIP-seq	human	paired-end	released	0
ENCFF001JXV	ChIP-seq	mouse	single-end	released	0
ENCFF001KTR	ChIP-seq	mouse	single-end	released	0
ENCFF001MCZ	ChIP-seq	mouse	single-end	released	0
ENCFF644ORY	ChIP-seq	human	paired-end	revoked	1
ENCFF000YCQ	ChIP-seq	human	single-end	released	0
ENCFF000VYU	ChIP-seq	human	single-end	revoked	1
ENCFF849HST	ChIP-seq	human	paired-end	revoked	1
ENCFF000WMZ	ChIP-seq	human	single-end	revoked	1
ENCFF000WSG	ChIP-seq	human	single-end	revoked	1
ENCFF000PGQ	ChIP-seq	human	single-end	revoked	1
ENCFF220RNL	ChIP-seq	human	paired-end	revoked	1
ENCFF832UNH	ChIP-seq	human	paired-end	released	0
ENCFF001MVS	ChIP-seq	mouse	single-end	released	0
ENCFF000BDY	ChIP-seq	human	single-end	revoked	1
ENCFF841NCW	DNase-seq	mouse	paired-end	revoked	1
ENCFF404QLW	ChIP-seq	human	single-end	released	0
ENCFF095HAZ	ChIP-seq	human	paired-end	released	0
ENCFF068YPN	ChIP-seq	human	paired-end	revoked	1
ENCFF000RKQ	ChIP-seq	human	single-end	revoked	1
ENCFF000RTX	ChIP-seq	human	single-end	released	0
ENCFF000BUT	ChIP-seq	human	single-end	released	0
ENCFF972GKK	ChIP-seq	human	paired-end	revoked	1
ENCFF402OWG	ChIP-seq	human	single-end	released	0
ENCFF001RGK	RNA-seq	human	single-end	revoked	1
ENCFF000CVB	ChIP-seq	human	single-end	released	0
ENCFF001NVX	ChIP-seq	mouse	single-end	revoked	1
ENCFF155EFV	ChIP-seq	human	paired-end	revoked	1
ENCFF082HGF	DNase-seq	mouse	paired-end	revoked	1
ENCFF000CAZ	ChIP-seq	human	single-end	revoked	1
ENCFF001NRF	ChIP-seq	mouse	single-end	revoked	1
ENCFF982NSY	ChIP-seq	human	paired-end	revoked	1
ENCFF126KYO	ChIP-seq	mouse	single-end	released	0
ENCFF000NAQ	ChIP-seq	human	single-end	released	0
ENCFF897QKD	ChIP-seq	human	single-end	released	0
ENCFF708SMC	ChIP-seq	human	single-end	revoked	1
ENCFF000YHP	ChIP-seq	human	single-end	revoked	1
ENCFF304MPX	ChIP-seq	human	single-end	revoked	1
ENCFF001HWY	ChIP-seq	human	single-end	released	0
ENCFF002AXM	ChIP-seq	human	single-end	revoked	1
ENCFF546EIX	ChIP-seq	human	paired-end	released	0
ENCFF000BLN	ChIP-seq	human	single-end	released	0
ENCFF224AJP	DNase-seq	human	paired-end	revoked	1
ENCFF896KQJ	DNase-seq	human	paired-end	released	0
ENCFF345RFV	ChIP-seq	human	paired-end	revoked	1
ENCFF877SXD	ChIP-seq	human	single-end	released	0
ENCFF000VCL	ChIP-seq	human	single-end	revoked	1
ENCFF491HHW	ChIP-seq	human	single-end	released	0
ENCFF000PVK	ChIP-seq	human	single-end	released	0
ENCFF000WTR	ChIP-seq	human	single-end	revoked	1
ENCFF001MYD	ChIP-seq	mouse	single-end	revoked	1
ENCFF410UBV	ChIP-seq	human	paired-end	released	0
ENCFF000BXG	ChIP-seq	human	single-end	released	0
ENCFF000WZC	ChIP-seq	human	single-end	released	0
ENCFF001MZY	ChIP-seq	mouse	single-end	revoked	1
ENCFF000PUS	ChIP-seq	human	single-end	released	0
ENCFF157AFM	RNA-seq	human	single-end	revoked	1
ENCFF972HMB	DNase-seq	human	paired-end	revoked	1
ENCFF026IQT	ChIP-seq	human	single-end	revoked	1
ENCFF570JXV	ChIP-seq	human	single-end	released	0
ENCFF002EBY	ChIP-seq	human	single-end	revoked	1
ENCFF000XYY	ChIP-seq	human	single-end	revoked	1
ENCFF002AJP	ChIP-seq	mouse	single-end	revoked	1
ENCFF000ZKB	ChIP-seq	human	single-end	revoked	1
ENCFF000CWF	ChIP-seq	human	single-end	released	0
ENCFF000MSU	RNA-seq	human	single-end	released	0
ENCFF001NQV	ChIP-seq	mouse	single-end	revoked	1
ENCFF000ZGS	ChIP-seq	human	single-end	revoked	1
ENCFF693KOP	ChIP-seq	human	single-end	revoked	1
ENCFF625KCX	ChIP-seq	human	paired-end	revoked	1
ENCFF143DZT	ChIP-seq	human	paired-end	released	0
ENCFF000VQZ	ChIP-seq	human	single-end	revoked	1
ENCFF736LVP	ChIP-seq	human	paired-end	revoked	1
ENCFF147CMT	ChIP-seq	human	single-end	released	0
ENCFF926AFF	DNase-seq	mouse	paired-end	released	0
ENCFF741UCB	DNase-seq	mouse	paired-end	released	0
ENCFF298NHG	DNase-seq	human	paired-end	revoked	1
ENCFF263XLB	ChIP-seq	human	paired-end	released	0
ENCFF000ZHR	ChIP-seq	human	single-end	revoked	1
ENCFF087KQG	ChIP-seq	human	paired-end	released	0
ENCFF110TON	ChIP-seq	human	paired-end	released	0
ENCFF635NMQ	ChIP-seq	human	single-end	revoked	1
ENCFF943IGO	ChIP-seq	human	paired-end	revoked	1
ENCFF000OOO	ChIP-seq	human	single-end	released	0
ENCFF000ZSM	ChIP-seq	human	single-end	revoked	1
ENCFF001NMZ	ChIP-seq	mouse	single-end	revoked	1
ENCFF539YAN	ChIP-seq	human	single-end	released	0
ENCFF000WPA	ChIP-seq	human	single-end	revoked	1
ENCFF002EDI	ChIP-seq	human	single-end	revoked	1
ENCFF001NAO	ChIP-seq	mouse	single-end	revoked	1
ENCFF001NUL	ChIP-seq	mouse	single-end	revoked	1
ENCFF423PGB	ChIP-seq	human	single-end	revoked	1
ENCFF002BUR	ChIP-seq	mouse	single-end	revoked	1
ENCFF000OJU	ChIP-seq	human	single-end	released	0
ENCFF000ZAZ	ChIP-seq	human	single-end	revoked	1
ENCFF001YXJ	ChIP-seq	human	single-end	released	0
ENCFF000VOM	ChIP-seq	human	single-end	revoked	1
ENCFF001RGA	RNA-seq	human	single-end	revoked	1
ENCFF404YUQ	ChIP-seq	human	single-end	revoked	1
ENCFF000QBQ	ChIP-seq	human	single-end	revoked	1
ENCFF000YTT	ChIP-seq	human	single-end	revoked	1
ENCFF215CCC	DNase-seq	human	paired-end	revoked	1
ENCFF481CKZ	ChIP-seq	human	paired-end	revoked	1
ENCFF001NRX	ChIP-seq	mouse	single-end	revoked	1
ENCFF001MTO	ChIP-seq	mouse	single-end	released	0
ENCFF001LOI	ChIP-seq	mouse	single-end	released	0
ENCFF548BVW	ChIP-seq	human	single-end	released	0
ENCFF495VBF	ChIP-seq	human	single-end	revoked	1
ENCFF000ZJZ	ChIP-seq	human	single-end	revoked	1
ENCFF001OAA	ChIP-seq	mouse	single-end	revoked	1
ENCFF001HMV	ChIP-seq	human	single-end	released	0
ENCFF001MZI	ChIP-seq	mouse	single-end	revoked	1
ENCFF001LMR	ChIP-seq	mouse	single-end	released	0
ENCFF000VSP	ChIP-seq	human	single-end	released	0
ENCFF002BBC	ChIP-seq	human	single-end	released	0
ENCFF000VTX	ChIP-seq	human	single-end	revoked	1
ENCFF000WTP	ChIP-seq	human	single-end	revoked	1
ENCFF724ZTC	DNase-seq	human	paired-end	released	0
ENCFF030SMI	ChIP-seq	human	single-end	revoked	1
ENCFF445TRI	ChIP-seq	human	single-end	revoked	1
ENCFF582CNG	ChIP-seq	human	single-end	revoked	1
ENCFF447GUA	RNA-seq	human	single-end	released	0
ENCFF000BJE	ChIP-seq	human	single-end	released	0
ENCFF000YSR	ChIP-seq	human	single-end	revoked	1
ENCFF002DTR	ChIP-seq	human	paired-end	released	0
ENCFF643EHE	ChIP-seq	human	single-end	released	0
ENCFF523STC	DNase-seq	human	paired-end	revoked	1
ENCFF646RLP	ChIP-seq	human	paired-end	revoked	1
ENCFF000ZIH	ChIP-seq	human	single-end	released	0
ENCFF002EEU	ChIP-seq	human	single-end	revoked	1
ENCFF001KWO	ChIP-seq	mouse	single-end	released	0
ENCFF002BXT	ChIP-seq	mouse	single-end	released	0
ENCFF000RMO	ChIP-seq	human	single-end	released	0
ENCFF000VYW	ChIP-seq	human	single-end	revoked	1
ENCFF846FBJ	DNase-seq	mouse	paired-end	released	0
ENCFF001RGJ	RNA-seq	human	single-end	revoked	1
ENCFF286QYQ	ChIP-seq	human	single-end	released	0
ENCFF374JTH	ChIP-seq	human	paired-end	released	0
ENCFF319EYM	ChIP-seq	human	paired-end	revoked	1
ENCFF688BTY	ChIP-seq	human	single-end	released	0
ENCFF000QJK	ChIP-seq	human	single-end	released	0
ENCFF005PIM	DNase-seq	human	paired-end	revoked	1
ENCFF001KCT	ChIP-seq	mouse	single-end	released	0
ENCFF000VCY	ChIP-seq	human	single-end	released	0
ENCFF418BAW	ChIP-seq	mouse	single-end	released	0
ENCFF000WQN	ChIP-seq	human	single-end	revoked	1
ENCFF566XFA	ChIP-seq	human	single-end	released	0
ENCFF189ONT	ChIP-seq	human	single-end	revoked	1
ENCFF000WZT	ChIP-seq	human	single-end	released	0
ENCFF001GHA	ChIP-seq	human	single-end	released	0
ENCFF903TVN	ChIP-seq	human	single-end	revoked	1
ENCFF002DZQ	ChIP-seq	human	single-end	revoked	1
ENCFF881THL	DNase-seq	mouse	paired-end	released	0
ENCFF001GAV	ChIP-seq	human	single-end	released	0
ENCFF472ADY	ChIP-seq	human	single-end	released	0
ENCFF000VJK	ChIP-seq	human	single-end	released	0
ENCFF321DAV	DNase-seq	human	paired-end	released	0
ENCFF001LRL	ChIP-seq	mouse	single-end	released	0
ENCFF001KVT	ChIP-seq	mouse	single-end	revoked	1
ENCFF000YLD	ChIP-seq	human	single-end	revoked	1
ENCFF000BTD	ChIP-seq	human	single-end	released	0
ENCFF575ACN	ChIP-seq	human	single-end	revoked	1
ENCFF001FHC	ChIP-seq	human	single-end	released	0
ENCFF000XIN	ChIP-seq	human	single-end	revoked	1
ENCFF002DZP	ChIP-seq	human	single-end	revoked	1
ENCFF946YUW	ChIP-seq	human	single-end	released	0
ENCFF000WSS	ChIP-seq	human	single-end	released	0
ENCFF000BLJ	ChIP-seq	human	single-end	released	0
ENCFF000XNY	ChIP-seq	human	single-end	revoked	1
ENCFF495BIK	ChIP-seq	human	paired-end	revoked	1
ENCFF001NPE	ChIP-seq	mouse	single-end	revoked	1
ENCFF812DUE	ChIP-seq	human	single-end	revoked	1
ENCFF000QIS	ChIP-seq	human	single-end	released	0
ENCFF326ZSE	ChIP-seq	human	paired-end	revoked	1
ENCFF000VQA	ChIP-seq	human	single-end	revoked	1
ENCFF511LFT	ChIP-seq	human	single-end	revoked	1
ENCFF000CQO	ChIP-seq	human	single-end	released	0
ENCFF000WQU	ChIP-seq	human	single-end	revoked	1
ENCFF000BIF	ChIP-seq	human	single-end	released	0
ENCFF553FFA	ChIP-seq	human	single-end	revoked	1
ENCFF000YSC	ChIP-seq	human	single-end	released	0
ENCFF000PJQ	ChIP-seq	human	single-end	revoked	1
ENCFF368AXL	ChIP-seq	mouse	single-end	released	0
ENCFF579DKO	ChIP-seq	human	paired-end	released	0
ENCFF000ZIF	ChIP-seq	human	single-end	released	0
ENCFF001QWZ	ChIP-seq	human	single-end	revoked	1
ENCFF001RGP	RNA-seq	human	single-end	revoked	1
ENCFF000VXB	ChIP-seq	human	single-end	revoked	1
ENCFF000WSE	ChIP-seq	human	single-end	revoked	1
ENCFF851VPL	RNA-seq	human	single-end	released	0
ENCFF000VCX	ChIP-seq	human	single-end	revoked	1
ENCFF699HRE	DNase-seq	mouse	paired-end	released	0
ENCFF000VQL	ChIP-seq	human	single-end	revoked	1
ENCFF298MAO	ChIP-seq	human	paired-end	revoked	1
ENCFF033RQX	ChIP-seq	human	paired-end	revoked	1
ENCFF002AEZ	ChIP-seq	mouse	single-end	revoked	1
ENCFF031NAI	ChIP-seq	human	paired-end	revoked	1
ENCFF431RGV	DNase-seq	human	paired-end	revoked	1
ENCFF000BPW	ChIP-seq	human	single-end	released	0
ENCFF000ZQW	ChIP-seq	human	single-end	revoked	1
ENCFF000VQQ	ChIP-seq	human	single-end	released	0
ENCFF501MTX	DNase-seq	mouse	paired-end	revoked	1
ENCFF000BGD	ChIP-seq	human	single-end	released	0
ENCFF750HCS	ChIP-seq	human	paired-end	revoked	1
ENCFF000ZCL	ChIP-seq	human	single-end	revoked	1
ENCFF469HPU	ChIP-seq	human	paired-end	released	0
ENCFF001NER	ChIP-seq	mouse	single-end	revoked	1
ENCFF001IAQ	ChIP-seq	mouse	single-end	released	0
ENCFF000ZSG	ChIP-seq	human	single-end	revoked	1
ENCFF000VSW	ChIP-seq	human	single-end	revoked	1
ENCFF000YGF	ChIP-seq	human	single-end	released	0
ENCFF784YUT	DNase-seq	mouse	paired-end	revoked	1
ENCFF000XXB	ChIP-seq	human	single-end	released	0
ENCFF502TLC	ChIP-seq	human	single-end	revoked	1
ENCFF640MKX	ChIP-seq	human	single-end	released	0
ENCFF991QCC	ChIP-seq	human	single-end	released	0
ENCFF662WYC	ChIP-seq	human	paired-end	released	0
ENCFF439TOU	DNase-seq	human	paired-end	revoked	1
ENCFF190SME	ChIP-seq	human	paired-end	released	0
ENCFF000YLX	ChIP-seq	human	single-end	revoked	1
ENCFF094LXX	ChIP-seq	human	single-end	released	0
ENCFF001HXF	ChIP-seq	human	single-end	released	0
ENCFF000ZHB	ChIP-seq	human	single-end	revoked	1
ENCFF898QGO	ChIP-seq	human	single-end	released	0
ENCFF001NLL	ChIP-seq	mouse	single-end	revoked	1
ENCFF000BEQ	ChIP-seq	human	single-end	released	0
ENCFF001LLL	ChIP-seq	mouse	single-end	revoked	1
ENCFF000YCY	ChIP-seq	human	single-end	released	0
ENCFF002EIM	ChIP-seq	human	paired-end	released	0
ENCFF001NCD	ChIP-seq	mouse	single-end	revoked	1
ENCFF000RZL	ChIP-seq	human	single-end	released	0
ENCFF806OYI	DNase-seq	human	paired-end	released	0
ENCFF688OXR	ChIP-seq	human	single-end	released	0
ENCFF000ZMN	ChIP-seq	human	single-end	released	0
ENCFF030STW	ChIP-seq	human	paired-end	revoked	1
ENCFF239LIV	ChIP-seq	human	paired-end	revoked	1
ENCFF761ZSC	DNase-seq	human	paired-end	revoked	1
ENCFF000PEQ	ChIP-seq	human	single-end	released	0
ENCFF000XNW	ChIP-seq	human	single-end	revoked	1
ENCFF369ZRB	ChIP-seq	human	paired-end	revoked	1
ENCFF830CRU	ChIP-seq	human	single-end	released	0
ENCFF740KBI	DNase-seq	human	paired-end	released	0
ENCFF678SZB	ChIP-seq	human	paired-end	released	0
ENCFF609HGB	ChIP-seq	human	single-end	revoked	1
ENCFF062RPG	ChIP-seq	human	paired-end	revoked	1
ENCFF002EER	ChIP-seq	human	single-end	revoked	1
ENCFF278KSX	ChIP-seq	human	single-end	revoked	1
ENCFF990HBV	DNase-seq	human	paired-end	revoked	1
ENCFF000ZED	ChIP-seq	human	single-end	revoked	1
ENCFF000ZCO	ChIP-seq	human	single-end	released	0
ENCFF770YAZ	ChIP-seq	human	single-end	released	0
ENCFF001NOM	ChIP-seq	mouse	single-end	revoked	1
ENCFF000WAW	ChIP-seq	human	single-end	revoked	1
ENCFF000QAV	ChIP-seq	human	single-end	released	0
ENCFF994JJX	DNase-seq	human	paired-end	released	0
ENCFF041PAU	ChIP-seq	human	single-end	released	0
ENCFF224IEM	ChIP-seq	human	single-end	revoked	1
ENCFF001KPE	ChIP-seq	mouse	single-end	released	0
ENCFF528SMK	ChIP-seq	human	single-end	revoked	1
ENCFF000YAT	ChIP-seq	human	single-end	released	0
ENCFF000OJO	ChIP-seq	human	single-end	released	0
ENCFF000YTG	ChIP-seq	human	single-end	revoked	1
ENCFF000BMF	ChIP-seq	human	single-end	released	0
ENCFF426TGH	ChIP-seq	human	paired-end	revoked	1
ENCFF000ZJS	ChIP-seq	human	single-end	revoked	1
ENCFF723UTH	ChIP-seq	human	single-end	released	0
ENCFF281CQQ	ChIP-seq	human	paired-end	revoked	1
ENCFF258EWB	ChIP-seq	human	paired-end	revoked	1
ENCFF000YYF	ChIP-seq	human	single-end	released	0
ENCFF232YBS	DNase-seq	human	paired-end	revoked	1
ENCFF000RSR	ChIP-seq	human	single-end	released	0
ENCFF000WUF	ChIP-seq	human	single-end	revoked	1
ENCFF436PQD	DNase-seq	mouse	paired-end	released	0
ENCFF859IDO	RNA-seq	human	single-end	released	0
ENCFF249VYU	ChIP-seq	human	single-end	revoked	1
ENCFF991TGR	ChIP-seq	human	single-end	released	0
ENCFF482BDK	DNase-seq	mouse	paired-end	revoked	1
ENCFF982IAW	DNase-seq	human	paired-end	revoked	1
ENCFF000ZQZ	ChIP-seq	human	single-end	revoked	1
ENCFF001KFS	ChIP-seq	mouse	single-end	released	0
ENCFF001YXI	ChIP-seq	human	single-end	released	0
ENCFF837CJW	ChIP-seq	human	single-end	released	0
ENCFF781NZZ	DNase-seq	human	paired-end	revoked	1
ENCFF000YEU	ChIP-seq	human	single-end	released	0
ENCFF970RQO	DNase-seq	mouse	paired-end	revoked	1
ENCFF907KLE	RNA-seq	human	single-end	revoked	1
ENCFF736KMA	ChIP-seq	human	paired-end	revoked	1
ENCFF000VPI	ChIP-seq	human	single-end	released	0
ENCFF944DXB	ChIP-seq	human	paired-end	revoked	1
ENCFF000VGY	ChIP-seq	human	single-end	revoked	1
ENCFF051TFE	ChIP-seq	human	paired-end	released	0
ENCFF584YEG	ChIP-seq	human	paired-end	released	0
ENCFF001FLT	ChIP-seq	human	single-end	released	0
ENCFF641CIT	ChIP-seq	human	paired-end	released	0
ENCFF207KVZ	DNase-seq	human	paired-end	revoked	1
ENCFF311YRG	RNA-seq	human	single-end	revoked	1
ENCFF503BZM	DNase-seq	human	paired-end	revoked	1
ENCFF363CIZ	DNase-seq	mouse	paired-end	released	0
ENCFF781PYA	ChIP-seq	human	single-end	revoked	1
ENCFF101KOG	ChIP-seq	human	single-end	released	0
ENCFF001NZO	ChIP-seq	mouse	single-end	revoked	1
ENCFF240REY	ChIP-seq	human	single-end	revoked	1
ENCFF000YLP	ChIP-seq	human	single-end	revoked	1
ENCFF277ETM	RNA-seq	human	single-end	released	0
ENCFF679GQT	ChIP-seq	human	paired-end	released	0
ENCFF000XQX	ChIP-seq	human	single-end	revoked	1
ENCFF077ONG	ChIP-seq	human	paired-end	released	0
ENCFF001NJF	ChIP-seq	mouse	single-end	revoked	1
ENCFF000XOT	ChIP-seq	human	single-end	revoked	1
ENCFF233HDB	RNA-seq	human	single-end	revoked	1
ENCFF000RQK	ChIP-seq	human	single-end	released	0
ENCFF000YSF	ChIP-seq	human	single-end	revoked	1
ENCFF370DYU	ChIP-seq	human	paired-end	released	0
ENCFF890NEW	ChIP-seq	human	single-end	released	0
ENCFF001NTQ	ChIP-seq	mouse	single-end	revoked	1
ENCFF000QKR	ChIP-seq	human	single-end	released	0
ENCFF000YBU	ChIP-seq	human	single-end	released	0
ENCFF658VPO	ChIP-seq	human	paired-end	released	0
ENCFF001LSL	ChIP-seq	mouse	single-end	released	0
ENCFF001HJV	ChIP-seq	human	single-end	released	0
ENCFF267XUN	ChIP-seq	human	paired-end	released	0
ENCFF000VCZ	ChIP-seq	human	single-end	revoked	1
ENCFF000NGF	ChIP-seq	human	single-end	revoked	1
ENCFF000OMW	ChIP-seq	human	single-end	released	0
ENCFF391QPN	DNase-seq	human	paired-end	revoked	1
ENCFF000VCT	ChIP-seq	human	single-end	revoked	1
ENCFF001HIR	ChIP-seq	human	single-end	released	0
ENCFF000NCL	ChIP-seq	human	single-end	released	0
ENCFF002DTZ	ChIP-seq	human	paired-end	revoked	1
ENCFF471LIQ	ChIP-seq	human	paired-end	released	0
ENCFF746XJG	ChIP-seq	human	paired-end	released	0
ENCFF118FEW	ChIP-seq	mouse	single-end	released	0
ENCFF080CPN	DNase-seq	human	paired-end	released	0
ENCFF000ZLX	ChIP-seq	human	single-end	revoked	1
ENCFF000ZCU	ChIP-seq	human	single-end	revoked	1
ENCFF001MXV	ChIP-seq	mouse	single-end	revoked	1
ENCFF000OIJ	ChIP-seq	human	single-end	released	0
ENCFF038HKP	DNase-seq	mouse	paired-end	released	0
ENCFF000YLC	ChIP-seq	human	single-end	released	0
ENCFF784CRV	ChIP-seq	mouse	single-end	revoked	1
ENCFF643QTB	ChIP-seq	human	paired-end	released	0
ENCFF000VQP	ChIP-seq	human	single-end	revoked	1
ENCFF001NNB	ChIP-seq	mouse	single-end	revoked	1
ENCFF294ZKH	DNase-seq	mouse	paired-end	released	0
ENCFF461LIR	DNase-seq	human	paired-end	released	0
ENCFF882XMA	DNase-seq	human	paired-end	revoked	1
ENCFF064MPE	ChIP-seq	human	paired-end	released	0
ENCFF654CVX	DNase-seq	mouse	paired-end	revoked	1
ENCFF001FSU	ChIP-seq	human	single-end	released	0
ENCFF549DQK	DNase-seq	human	paired-end	revoked	1
ENCFF000OLW	ChIP-seq	human	single-end	released	0
ENCFF112MCC	ChIP-seq	human	single-end	revoked	1
ENCFF000ZKK	ChIP-seq	human	single-end	revoked	1
ENCFF001NRU	ChIP-seq	mouse	single-end	revoked	1
ENCFF994CGB	RNA-seq	human	single-end	released	0
ENCFF001FSF	ChIP-seq	human	single-end	released	0
ENCFF021QDQ	ChIP-seq	human	single-end	revoked	1
ENCFF792XQD	ChIP-seq	human	single-end	revoked	1
ENCFF598YFV	ChIP-seq	human	single-end	released	0
ENCFF000PDJ	ChIP-seq	human	single-end	released	0
ENCFF010LOC	ChIP-seq	human	paired-end	released	0
ENCFF655XTX	DNase-seq	human	paired-end	revoked	1
ENCFF443XTQ	RNA-seq	human	single-end	released	0
ENCFF801PXD	ChIP-seq	human	single-end	released	0
ENCFF001JYS	ChIP-seq	mouse	single-end	released	0
ENCFF872FEL	ChIP-seq	human	single-end	revoked	1
ENCFF300NJW	ChIP-seq	human	paired-end	revoked	1
ENCFF000ZGL	ChIP-seq	human	single-end	revoked	1
ENCFF000VPV	ChIP-seq	human	single-end	revoked	1
ENCFF832HSL	DNase-seq	human	paired-end	revoked	1
ENCFF001NQU	ChIP-seq	mouse	single-end	released	0
ENCFF603DEK	ChIP-seq	human	single-end	revoked	1
ENCFF045GWQ	ChIP-seq	mouse	single-end	released	0
ENCFF001NVW	ChIP-seq	mouse	single-end	released	0
ENCFF000ZOW	ChIP-seq	human	single-end	revoked	1
ENCFF992QLS	DNase-seq	human	paired-end	revoked	1
ENCFF000VPG	ChIP-seq	human	single-end	revoked	1
ENCFF000VPK	ChIP-seq	human	single-end	released	0
ENCFF002EAZ	ChIP-seq	human	single-end	revoked	1
ENCFF002BWA	ChIP-seq	mouse	single-end	revoked	1
ENCFF983OSM	ChIP-seq	human	single-end	released	0
ENCFF002AWZ	ChIP-seq	human	single-end	revoked	1
ENCFF001NVJ	ChIP-seq	mouse	single-end	revoked	1
ENCFF781NWB	ChIP-seq	human	paired-end	released	0
ENCFF001LIW	ChIP-seq	mouse	single-end	released	0
ENCFF000BKI	ChIP-seq	human	single-end	released	0
ENCFF000RTH	ChIP-seq	human	single-end	released	0
ENCFF001FSO	ChIP-seq	human	single-end	released	0
ENCFF000XII	ChIP-seq	human	single-end	released	0
ENCFF000XUZ	ChIP-seq	human	single-end	revoked	1
ENCFF336SVF	DNase-seq	human	paired-end	revoked	1
ENCFF318ZNB	ChIP-seq	human	single-end	released	0
ENCFF521SIZ	ChIP-seq	human	single-end	released	0
ENCFF728BZD	ChIP-seq	human	single-end	released	0
ENCFF151OWC	ChIP-seq	human	single-end	revoked	1
ENCFF002BXP	ChIP-seq	mouse	single-end	released	0
ENCFF001NGE	ChIP-seq	mouse	single-end	released	0
ENCFF000MTP	RNA-seq	human	single-end	released	0
ENCFF786FEY	ChIP-seq	human	single-end	revoked	1
ENCFF002EFI	ChIP-seq	human	paired-end	released	0
ENCFF000VYP	ChIP-seq	human	single-end	revoked	1
ENCFF001NUJ	ChIP-seq	mouse	single-end	released	0
ENCFF000VQW	ChIP-seq	human	single-end	released	0
ENCFF000PQL	ChIP-seq	human	single-end	released	0
ENCFF000ZKL	ChIP-seq	human	single-end	released	0
ENCFF834WKY	ChIP-seq	human	paired-end	revoked	1
ENCFF000XBK	ChIP-seq	human	single-end	released	0
ENCFF370NAO	ChIP-seq	human	single-end	revoked	1
ENCFF000VGU	ChIP-seq	human	single-end	revoked	1
ENCFF746RWX	ChIP-seq	human	single-end	released	0
ENCFF000ZLU	ChIP-seq	human	single-end	revoked	1
ENCFF550AJM	ChIP-seq	mouse	single-end	released	0
ENCFF942TPW	ChIP-seq	human	paired-end	revoked	1
ENCFF328DGK	DNase-seq	human	paired-end	released	0
ENCFF002ELL	ChIP-seq	human	paired-end	revoked	1
ENCFF001NAY	ChIP-seq	mouse	single-end	revoked	1
ENCFF002BAA	ChIP-seq	human	single-end	released	0
ENCFF001LUU	ChIP-seq	mouse	single-end	released	0
ENCFF768WER	ChIP-seq	human	paired-end	revoked	1
ENCFF836QCP	RNA-seq	human	single-end	released	0
ENCFF001MTM	ChIP-seq	mouse	single-end	released	0
ENCFF000ZOU	ChIP-seq	human	single-end	revoked	1
ENCFF000VOX	ChIP-seq	human	single-end	revoked	1
ENCFF310AGV	ChIP-seq	human	paired-end	revoked	1
ENCFF000ZFU	ChIP-seq	human	single-end	revoked	1
ENCFF000YSE	ChIP-seq	human	single-end	released	0
ENCFF000WRD	ChIP-seq	human	single-end	released	0
ENCFF001FTM	ChIP-seq	human	single-end	released	0
ENCFF000YEH	ChIP-seq	human	single-end	revoked	1
ENCFF000ZKG	ChIP-seq	human	single-end	revoked	1
ENCFF092XZY	DNase-seq	human	paired-end	revoked	1
ENCFF001NOP	ChIP-seq	mouse	single-end	revoked	1
ENCFF967SYP	ChIP-seq	human	single-end	revoked	1
ENCFF000BMX	ChIP-seq	human	single-end	released	0
ENCFF000CFB	ChIP-seq	human	single-end	released	0
ENCFF396DVW	RNA-seq	human	single-end	released	0
ENCFF001KVW	ChIP-seq	mouse	single-end	revoked	1
ENCFF000ZHH	ChIP-seq	human	single-end	revoked	1
ENCFF932THV	ChIP-seq	human	paired-end	released	0
ENCFF000CWD	ChIP-seq	human	single-end	released	0
ENCFF001HWL	ChIP-seq	human	single-end	released	0
ENCFF001LPS	ChIP-seq	mouse	single-end	released	0
ENCFF001OBO	ChIP-seq	mouse	single-end	revoked	1
ENCFF000XIW	ChIP-seq	human	single-end	revoked	1
ENCFF001FXH	ChIP-seq	human	single-end	released	0
ENCFF279GRE	ChIP-seq	human	paired-end	revoked	1
ENCFF002AWN	ChIP-seq	human	single-end	released	0
ENCFF821JEP	ChIP-seq	mouse	single-end	released	0
ENCFF014IOU	DNase-seq	human	paired-end	released	0
ENCFF566MNM	DNase-seq	human	paired-end	released	0
ENCFF843ACU	ChIP-seq	human	single-end	released	0
ENCFF428IKC	DNase-seq	human	paired-end	revoked	1
ENCFF045WFK	ChIP-seq	human	paired-end	revoked	1
ENCFF000YEB	ChIP-seq	human	single-end	revoked	1
ENCFF390DXB	ChIP-seq	human	single-end	released	0
ENCFF354VZR	ChIP-seq	human	single-end	released	0
ENCFF000ZKX	ChIP-seq	human	single-end	released	0
ENCFF952JIY	ChIP-seq	human	paired-end	revoked	1
ENCFF000XNQ	ChIP-seq	human	single-end	revoked	1
ENCFF002BXV	ChIP-seq	mouse	single-end	revoked	1
ENCFF731PMZ	ChIP-seq	human	single-end	revoked	1
ENCFF613OTS	ChIP-seq	human	single-end	revoked	1
ENCFF000XMO	ChIP-seq	human	single-end	revoked	1
ENCFF001RRJ	RNA-seq	human	single-end	revoked	1
ENCFF001KKM	ChIP-seq	mouse	single-end	revoked	1
ENCFF071AON	ChIP-seq	human	single-end	revoked	1
ENCFF000BLI	ChIP-seq	human	single-end	released	0
ENCFF001LQF	ChIP-seq	mouse	single-end	released	0
ENCFF000VKC	ChIP-seq	human	single-end	released	0
ENCFF002AXB	ChIP-seq	human	single-end	revoked	1
ENCFF001HUM	ChIP-seq	human	single-end	released	0
ENCFF328ABN	DNase-seq	human	paired-end	released	0
ENCFF622ABQ	DNase-seq	human	paired-end	revoked	1
ENCFF000ZQJ	ChIP-seq	human	single-end	revoked	1
ENCFF073BAH	ChIP-seq	human	paired-end	revoked	1
ENCFF240MSC	ChIP-seq	human	single-end	revoked	1
ENCFF000VJF	ChIP-seq	human	single-end	revoked	1
ENCFF001HJW	ChIP-seq	human	single-end	released	0
ENCFF593IJZ	DNase-seq	human	paired-end	revoked	1
ENCFF229OLT	DNase-seq	human	paired-end	released	0
ENCFF000WVH	ChIP-seq	human	single-end	revoked	1
ENCFF163OOS	DNase-seq	human	paired-end	revoked	1
ENCFF001GWK	ChIP-seq	human	single-end	released	0
ENCFF515JGH	ChIP-seq	human	single-end	released	0
ENCFF002ERF	DNase-seq	human	paired-end	released	0
ENCFF000XNO	ChIP-seq	human	single-end	revoked	1
ENCFF000NFN	ChIP-seq	human	single-end	released	0
ENCFF001HJJ	ChIP-seq	human	single-end	released	0
ENCFF000ZDV	ChIP-seq	human	single-end	revoked	1
ENCFF307LWZ	ChIP-seq	human	single-end	released	0
ENCFF000VSE	ChIP-seq	human	single-end	revoked	1
ENCFF887CDX	ChIP-seq	human	paired-end	released	0
ENCFF864CRK	ChIP-seq	human	single-end	released	0
ENCFF000BJD	ChIP-seq	human	single-end	released	0
ENCFF001MYX	ChIP-seq	mouse	single-end	revoked	1
ENCFF003PTJ	DNase-seq	human	paired-end	revoked	1
ENCFF665WBA	DNase-seq	human	paired-end	revoked	1
ENCFF000CDS	ChIP-seq	human	single-end	released	0
ENCFF990AOS	DNase-seq	human	paired-end	released	0
ENCFF987HYN	RNA-seq	human	single-end	released	0
ENCFF000YZX	ChIP-seq	human	single-end	released	0
ENCFF000WPB	ChIP-seq	human	single-end	released	0
ENCFF000WWF	ChIP-seq	human	single-end	revoked	1
ENCFF001NQI	ChIP-seq	mouse	single-end	revoked	1
ENCFF496SEN	ChIP-seq	human	single-end	revoked	1
ENCFF000NOM	ChIP-seq	human	single-end	released	0
ENCFF000DVU	RNA-seq	human	single-end	released	0
ENCFF830OFV	DNase-seq	human	paired-end	released	0
ENCFF002ATQ	ChIP-seq	human	single-end	revoked	1
ENCFF001HNI	ChIP-seq	human	single-end	released	0
ENCFF000OBY	ChIP-seq	human	single-end	revoked	1
ENCFF677EMF	DNase-seq	mouse	paired-end	revoked	1
ENCFF001NTB	ChIP-seq	mouse	single-end	revoked	1
ENCFF000CTW	ChIP-seq	human	single-end	released	0
ENCFF000CNG	ChIP-seq	human	single-end	released	0
ENCFF000RXS	ChIP-seq	human	single-end	released	0
ENCFF884FZP	ChIP-seq	human	single-end	revoked	1
ENCFF000VSS	ChIP-seq	human	single-end	released	0
ENCFF387CVH	ChIP-seq	human	single-end	revoked	1
ENCFF000ZGI	ChIP-seq	human	single-end	released	0
ENCFF648WNU	ChIP-seq	human	single-end	revoked	1
ENCFF001RUO	ChIP-seq	human	single-end	revoked	1
ENCFF016XWU	ChIP-seq	human	paired-end	revoked	1
ENCFF796VRG	ChIP-seq	human	single-end	released	0
ENCFF206FVJ	ChIP-seq	human	paired-end	revoked	1
ENCFF616WSS	ChIP-seq	human	paired-end	released	0
ENCFF853IEJ	DNase-seq	human	paired-end	released	0
ENCFF269DXG	RNA-seq	human	single-end	released	0
ENCFF002EIG	ChIP-seq	human	single-end	revoked	1
ENCFF000WQL	ChIP-seq	human	single-end	released	0
ENCFF777GCN	ChIP-seq	human	single-end	released	0
ENCFF002EBC	ChIP-seq	human	single-end	revoked	1
ENCFF969PYZ	DNase-seq	mouse	paired-end	released	0
ENCFF000WQF	ChIP-seq	human	single-end	released	0
ENCFF957KBX	ChIP-seq	human	paired-end	revoked	1
ENCFF000WIJ	ChIP-seq	human	single-end	revoked	1
ENCFF675SLL	RNA-seq	human	single-end	revoked	1
ENCFF001GWB	ChIP-seq	human	single-end	released	0
ENCFF000WFJ	ChIP-seq	human	single-end	released	0
ENCFF002BXO	ChIP-seq	mouse	single-end	released	0
ENCFF785VOO	DNase-seq	human	paired-end	released	0
ENCFF355QDR	ChIP-seq	human	paired-end	revoked	1
ENCFF775HOD	ChIP-seq	human	paired-end	released	0
ENCFF728GQX	ChIP-seq	human	single-end	revoked	1
ENCFF001NNN	ChIP-seq	mouse	single-end	released	0
ENCFF222VRH	ChIP-seq	human	single-end	released	0
ENCFF000RZJ	ChIP-seq	human	single-end	released	0
ENCFF000VZE	ChIP-seq	human	single-end	revoked	1
ENCFF001HPU	ChIP-seq	human	single-end	released	0
ENCFF000NCD	ChIP-seq	human	single-end	released	0
ENCFF002ATR	ChIP-seq	human	single-end	revoked	1
ENCFF124NVR	DNase-seq	human	paired-end	revoked	1
ENCFF000PGK	ChIP-seq	human	single-end	revoked	1
ENCFF358SUY	ChIP-seq	human	single-end	released	0
ENCFF871XQA	DNase-seq	mouse	paired-end	released	0
ENCFF000YBV	ChIP-seq	human	single-end	revoked	1
ENCFF498MQF	ChIP-seq	human	paired-end	released	0
ENCFF000YVP	ChIP-seq	human	single-end	revoked	1
ENCFF000YRR	ChIP-seq	human	single-end	revoked	1
ENCFF411QZU	DNase-seq	human	paired-end	revoked	1
ENCFF676ATC	ChIP-seq	human	single-end	released	0
ENCFF478ZDN	DNase-seq	human	paired-end	revoked	1
ENCFF089TZR	DNase-seq	human	paired-end	revoked	1
ENCFF762GTE	ChIP-seq	human	paired-end	revoked	1
ENCFF000PQC	ChIP-seq	human	single-end	released	0
ENCFF000BIC	ChIP-seq	human	single-end	released	0
ENCFF001LYB	ChIP-seq	mouse	single-end	released	0
ENCFF706YJI	ChIP-seq	human	paired-end	revoked	1
ENCFF001NMT	ChIP-seq	mouse	single-end	revoked	1
ENCFF000PJU	ChIP-seq	human	single-end	revoked	1
ENCFF001MXT	ChIP-seq	mouse	single-end	revoked	1
ENCFF000YEV	ChIP-seq	human	single-end	revoked	1
ENCFF000YVN	ChIP-seq	human	single-end	revoked	1
ENCFF001NSD	ChIP-seq	mouse	single-end	revoked	1
ENCFF956VPK	ChIP-seq	human	single-end	revoked	1
ENCFF274TFI	DNase-seq	human	paired-end	released	0
ENCFF001KMK	ChIP-seq	mouse	single-end	released	0
ENCFF001NQG	ChIP-seq	mouse	single-end	released	0
ENCFF002BBT	ChIP-seq	human	single-end	released	0
ENCFF342JGY	ChIP-seq	human	single-end	released	0
ENCFF564WFC	ChIP-seq	human	paired-end	released	0
ENCFF002EBQ	ChIP-seq	human	single-end	revoked	1
ENCFF000WRC	ChIP-seq	human	single-end	revoked	1
ENCFF000XYD	ChIP-seq	human	single-end	released	0
ENCFF148IVO	ChIP-seq	human	single-end	revoked	1
ENCFF000CUT	ChIP-seq	human	single-end	revoked	1
ENCFF590TAH	ChIP-seq	human	paired-end	released	0
ENCFF964YRG	DNase-seq	human	paired-end	revoked	1
ENCFF720ANW	ChIP-seq	human	single-end	released	0
ENCFF001LQV	ChIP-seq	mouse	single-end	revoked	1
ENCFF218PFQ	ChIP-seq	human	paired-end	released	0
ENCFF001LMV	ChIP-seq	mouse	single-end	released	0
ENCFF539VYO	DNase-seq	mouse	paired-end	released	0
ENCFF000OET	ChIP-seq	human	single-end	revoked	1
ENCFF002EGG	ChIP-seq	human	paired-end	revoked	1
ENCFF616HZK	DNase-seq	human	paired-end	released	0
ENCFF001NWM	ChIP-seq	mouse	single-end	released	0
ENCFF002DOS	ChIP-seq	human	paired-end	released	0
ENCFF824ADC	ChIP-seq	human	paired-end	released	0
ENCFF000ODZ	ChIP-seq	human	single-end	released	0
ENCFF000YTV	ChIP-seq	human	single-end	revoked	1
ENCFF815GRU	ChIP-seq	mouse	single-end	released	0
ENCFF000PDL	ChIP-seq	human	single-end	released	0
ENCFF907BFC	ChIP-seq	mouse	single-end	released	0
ENCFF000YBX	ChIP-seq	human	single-end	revoked	1
ENCFF000ZOA	ChIP-seq	human	single-end	revoked	1
ENCFF000ZRV	ChIP-seq	human	single-end	released	0
ENCFF379ROL	DNase-seq	human	paired-end	revoked	1
ENCFF680IKR	DNase-seq	human	paired-end	revoked	1
ENCFF072HZW	ChIP-seq	human	single-end	released	0
ENCFF863FVN	DNase-seq	human	paired-end	revoked	1
ENCFF462NCK	ChIP-seq	human	single-end	revoked	1
ENCFF000WZP	ChIP-seq	human	single-end	revoked	1
ENCFF159OVJ	DNase-seq	human	paired-end	revoked	1
ENCFF805WZL	ChIP-seq	human	single-end	revoked	1
ENCFF554MGZ	ChIP-seq	human	paired-end	revoked	1
ENCFF011ZDE	ChIP-seq	human	single-end	released	0
ENCFF800DGE	ChIP-seq	human	single-end	released	0
ENCFF058JPN	RNA-seq	human	single-end	revoked	1
ENCFF001OAC	ChIP-seq	mouse	single-end	revoked	1
ENCFF000WEZ	ChIP-seq	human	single-end	revoked	1
ENCFF971SQW	ChIP-seq	human	paired-end	revoked	1
ENCFF000CTU	ChIP-seq	human	single-end	released	0
ENCFF000RXX	ChIP-seq	human	single-end	released	0
ENCFF001FRU	ChIP-seq	human	single-end	released	0
ENCFF001OAY	ChIP-seq	mouse	single-end	revoked	1
ENCFF000BJT	ChIP-seq	human	single-end	released	0
ENCFF749RRK	ChIP-seq	human	paired-end	released	0
ENCFF000BVB	ChIP-seq	human	single-end	revoked	1
ENCFF000ZFE	ChIP-seq	human	single-end	revoked	1
ENCFF000YDG	ChIP-seq	human	single-end	released	0
ENCFF564VDZ	DNase-seq	human	paired-end	released	0
ENCFF482SYF	ChIP-seq	human	paired-end	released	0
ENCFF533KOQ	DNase-seq	mouse	paired-end	released	0
ENCFF163WTN	DNase-seq	human	paired-end	released	0
ENCFF001KMJ	ChIP-seq	mouse	single-end	released	0
ENCFF119FUG	ChIP-seq	human	single-end	revoked	1
ENCFF000YYE	ChIP-seq	human	single-end	revoked	1
ENCFF579KDH	DNase-seq	human	paired-end	released	0
ENCFF000ZHI	ChIP-seq	human	single-end	released	0
ENCFF164ZYB	ChIP-seq	human	paired-end	revoked	1
ENCFF000OWE	ChIP-seq	human	single-end	released	0
ENCFF041JIR	ChIP-seq	human	single-end	revoked	1
ENCFF285JBS	DNase-seq	human	paired-end	released	0
ENCFF479BPN	ChIP-seq	human	paired-end	released	0
ENCFF726ZWD	ChIP-seq	human	single-end	released	0
ENCFF000WZD	ChIP-seq	human	single-end	revoked	1
ENCFF001NJN	ChIP-seq	mouse	single-end	revoked	1
ENCFF001MFC	ChIP-seq	mouse	single-end	released	0
ENCFF244WIG	ChIP-seq	human	single-end	released	0
ENCFF397MJD	ChIP-seq	human	paired-end	revoked	1
ENCFF895MOG	ChIP-seq	human	single-end	released	0
ENCFF000RNQ	ChIP-seq	human	single-end	released	0
ENCFF001NHL	ChIP-seq	mouse	single-end	revoked	1
ENCFF000VTL	ChIP-seq	human	single-end	revoked	1
ENCFF975MTU	RNA-seq	human	single-end	revoked	1
ENCFF002EBN	ChIP-seq	human	single-end	revoked	1
ENCFF000NAH	ChIP-seq	human	single-end	released	0
ENCFF935ETD	ChIP-seq	human	single-end	released	0
ENCFF613SKX	ChIP-seq	human	single-end	revoked	1
ENCFF422VPN	ChIP-seq	human	single-end	revoked	1
ENCFF000XUI	ChIP-seq	human	single-end	revoked	1
ENCFF471LGF	ChIP-seq	human	paired-end	revoked	1
ENCFF472HTS	ChIP-seq	human	paired-end	revoked	1
ENCFF250WAH	ChIP-seq	human	single-end	released	0
ENCFF376SIP	ChIP-seq	human	single-end	released	0
ENCFF001MYJ	ChIP-seq	mouse	single-end	revoked	1
ENCFF546JQZ	DNase-seq	mouse	paired-end	revoked	1
ENCFF000NEV	ChIP-seq	human	single-end	released	0
ENCFF001LQW	ChIP-seq	mouse	single-end	released	0
ENCFF330JGJ	ChIP-seq	human	single-end	released	0
ENCFF542KZY	DNase-seq	human	paired-end	released	0
ENCFF002EBR	ChIP-seq	human	single-end	revoked	1
ENCFF000WBR	ChIP-seq	human	single-end	revoked	1
ENCFF824PVS	ChIP-seq	human	paired-end	released	0
ENCFF766ORZ	ChIP-seq	human	paired-end	released	0
ENCFF001MMW	ChIP-seq	mouse	single-end	released	0
ENCFF832HXT	ChIP-seq	human	single-end	revoked	1
ENCFF001YXF	ChIP-seq	human	single-end	revoked	1
ENCFF000XCP	ChIP-seq	human	single-end	revoked	1
ENCFF000VWG	ChIP-seq	human	single-end	revoked	1
ENCFF000BHI	ChIP-seq	human	single-end	released	0
ENCFF714TSH	ChIP-seq	human	single-end	released	0
ENCFF000BKZ	ChIP-seq	human	single-end	released	0
ENCFF000BOE	ChIP-seq	human	single-end	released	0
ENCFF000MQA	RNA-seq	human	single-end	released	0
ENCFF504ADZ	ChIP-seq	human	single-end	released	0
ENCFF225RSH	ChIP-seq	human	paired-end	revoked	1
ENCFF001FDX	ChIP-seq	human	single-end	released	0
ENCFF000ZQR	ChIP-seq	human	single-end	revoked	1
ENCFF566HIZ	ChIP-seq	human	single-end	released	0
ENCFF906SAW	DNase-seq	human	paired-end	revoked	1
ENCFF001NCI	ChIP-seq	mouse	single-end	revoked	1
ENCFF201KAH	DNase-seq	mouse	paired-end	revoked	1
ENCFF663LVG	ChIP-seq	human	single-end	revoked	1
ENCFF358EYL	ChIP-seq	human	single-end	released	0
ENCFF688LER	DNase-seq	human	paired-end	revoked	1
ENCFF001HUC	ChIP-seq	human	single-end	released	0
ENCFF000XSG	ChIP-seq	human	single-end	released	0
ENCFF272PEB	ChIP-seq	human	paired-end	revoked	1
ENCFF782OEQ	ChIP-seq	human	single-end	revoked	1
ENCFF336PPY	ChIP-seq	human	paired-end	released	0
ENCFF000ZBH	ChIP-seq	human	single-end	released	0
ENCFF000RNB	ChIP-seq	human	single-end	released	0
ENCFF061XKR	ChIP-seq	human	single-end	released	0
ENCFF002BXB	ChIP-seq	mouse	single-end	revoked	1
ENCFF478QIY	ChIP-seq	human	paired-end	revoked	1
ENCFF000VUM	ChIP-seq	human	single-end	revoked	1
ENCFF001NLH	ChIP-seq	mouse	single-end	released	0
ENCFF598SBH	ChIP-seq	human	single-end	released	0
ENCFF000XWR	ChIP-seq	human	single-end	released	0
ENCFF001NCB	ChIP-seq	mouse	single-end	revoked	1
ENCFF969VSN	ChIP-seq	human	single-end	released	0
ENCFF002EBU	ChIP-seq	human	single-end	revoked	1
ENCFF001HPM	ChIP-seq	human	single-end	released	0
ENCFF758CTS	DNase-seq	human	paired-end	released	0
ENCFF928EJZ	ChIP-seq	human	paired-end	released	0
ENCFF863RSX	ChIP-seq	human	paired-end	revoked	1
ENCFF752GHJ	DNase-seq	human	paired-end	released	0
ENCFF001NUY	ChIP-seq	mouse	single-end	released	0
ENCFF439XWE	DNase-seq	mouse	paired-end	released	0
ENCFF001NVB	ChIP-seq	mouse	single-end	revoked	1
ENCFF632CZW	RNA-seq	human	single-end	revoked	1
ENCFF000BNM	ChIP-seq	human	single-end	released	0
ENCFF649YXQ	RNA-seq	human	single-end	released	0
ENCFF497YJP	ChIP-seq	human	paired-end	released	0
ENCFF000QRH	ChIP-seq	human	single-end	released	0
ENCFF002BXN	ChIP-seq	mouse	single-end	revoked	1
ENCFF000XHW	ChIP-seq	human	single-end	revoked	1
ENCFF000ZQM	ChIP-seq	human	single-end	revoked	1
ENCFF273KUS	ChIP-seq	human	paired-end	released	0
ENCFF001NUM	ChIP-seq	mouse	single-end	released	0
ENCFF590HVE	ChIP-seq	human	paired-end	released	0
ENCFF002BFU	ChIP-seq	human	single-end	revoked	1
ENCFF968FSR	DNase-seq	mouse	paired-end	released	0
ENCFF001JWV	ChIP-seq	mouse	single-end	released	0
ENCFF000WSR	ChIP-seq	human	single-end	revoked	1
ENCFF352QCK	ChIP-seq	human	single-end	revoked	1
ENCFF149OGB	ChIP-seq	human	single-end	revoked	1
ENCFF049WQG	DNase-seq	human	paired-end	revoked	1
ENCFF000XVB	ChIP-seq	human	single-end	revoked	1
ENCFF000QYJ	ChIP-seq	human	single-end	released	0
ENCFF001KNP	ChIP-seq	mouse	single-end	released	0
ENCFF001NMB	ChIP-seq	mouse	single-end	released	0
ENCFF000WXS	ChIP-seq	human	single-end	released	0
ENCFF001KRZ	ChIP-seq	mouse	single-end	released	0
ENCFF000WUS	ChIP-seq	human	single-end	released	0
ENCFF001KHG	ChIP-seq	mouse	single-end	released	0
ENCFF166DDB	ChIP-seq	human	paired-end	revoked	1
ENCFF000CSE	ChIP-seq	human	single-end	released	0
ENCFF845NVE	ChIP-seq	human	paired-end	released	0
ENCFF000VRY	ChIP-seq	human	single-end	revoked	1
ENCFF002EEW	ChIP-seq	human	single-end	revoked	1
ENCFF982FDH	ChIP-seq	human	single-end	released	0
ENCFF002BHN	RNA-seq	human	single-end	revoked	1
ENCFF001LMJ	ChIP-seq	mouse	single-end	released	0
ENCFF663NBI	ChIP-seq	human	paired-end	released	0
ENCFF001KOQ	ChIP-seq	mouse	single-end	released	0
ENCFF000CBK	ChIP-seq	human	single-end	revoked	1
ENCFF000VVW	ChIP-seq	human	single-end	revoked	1
ENCFF000YEX	ChIP-seq	human	single-end	revoked	1
ENCFF001HYR	ChIP-seq	human	single-end	released	0
ENCFF317KXT	DNase-seq	human	paired-end	released	0
ENCFF001LRI	ChIP-seq	mouse	single-end	revoked	1
ENCFF000RYT	ChIP-seq	human	single-end	revoked	1
ENCFF343UMW	DNase-seq	human	paired-end	released	0
ENCFF331BDZ	ChIP-seq	human	single-end	revoked	1
ENCFF222IGM	ChIP-seq	human	single-end	revoked	1
ENCFF045DGR	DNase-seq	human	paired-end	released	0
ENCFF591DAH	ChIP-seq	human	single-end	released	0
ENCFF910NIN	ChIP-seq	human	single-end	released	0
ENCFF312JMJ	ChIP-seq	human	paired-end	revoked	1
ENCFF739HUA	ChIP-seq	human	single-end	released	0
ENCFF000YCC	ChIP-seq	human	single-end	revoked	1
ENCFF242DZM	ChIP-seq	human	paired-end	revoked	1
ENCFF001NHA	ChIP-seq	mouse	single-end	revoked	1
ENCFF001HNS	ChIP-seq	human	single-end	released	0
ENCFF000VRR	ChIP-seq	human	single-end	released	0
ENCFF000ZKU	ChIP-seq	human	single-end	revoked	1
ENCFF001GWR	ChIP-seq	human	single-end	released	0
ENCFF002BFJ	ChIP-seq	human	single-end	revoked	1
ENCFF000MTO	RNA-seq	human	single-end	released	0
ENCFF637XDH	DNase-seq	human	paired-end	revoked	1
ENCFF001NTF	ChIP-seq	mouse	single-end	released	0
ENCFF002EDT	ChIP-seq	human	single-end	revoked	1
ENCFF002EIF	ChIP-seq	human	single-end	revoked	1
ENCFF325XTE	DNase-seq	human	paired-end	released	0
ENCFF001NRE	ChIP-seq	mouse	single-end	revoked	1
ENCFF002BXL	ChIP-seq	mouse	single-end	released	0
ENCFF544RRN	DNase-seq	mouse	paired-end	released	0
ENCFF916TDC	ChIP-seq	mouse	single-end	released	0
ENCFF001JZV	ChIP-seq	mouse	single-end	released	0
ENCFF969OBA	DNase-seq	human	paired-end	revoked	1
ENCFF000QWZ	ChIP-seq	human	single-end	released	0
ENCFF000WWN	ChIP-seq	human	single-end	revoked	1
ENCFF851IDU	ChIP-seq	human	single-end	released	0
ENCFF402LYH	DNase-seq	human	paired-end	revoked	1
ENCFF728MNR	ChIP-seq	human	paired-end	revoked	1
ENCFF219ILD	DNase-seq	mouse	paired-end	released	0
ENCFF014ESP	ChIP-seq	human	paired-end	revoked	1
ENCFF000OJL	ChIP-seq	human	single-end	released	0
ENCFF002AUM	ChIP-seq	human	single-end	released	0
ENCFF000OJZ	ChIP-seq	human	single-end	released	0
ENCFF000ZGU	ChIP-seq	human	single-end	revoked	1
ENCFF452ROQ	ChIP-seq	human	paired-end	released	0
ENCFF700CIV	ChIP-seq	human	paired-end	released	0
ENCFF436WRK	ChIP-seq	human	paired-end	released	0
ENCFF394QOQ	ChIP-seq	mouse	single-end	released	0
ENCFF001MWB	ChIP-seq	mouse	single-end	released	0
ENCFF000VOG	ChIP-seq	human	single-end	revoked	1
ENCFF000VLE	ChIP-seq	human	single-end	revoked	1
ENCFF002EAP	ChIP-seq	human	single-end	revoked	1
ENCFF000CTF	ChIP-seq	human	single-end	released	0
ENCFF505LMS	ChIP-seq	human	paired-end	released	0
ENCFF404TLY	ChIP-seq	human	paired-end	released	0
ENCFF000ZRG	ChIP-seq	human	single-end	released	0
ENCFF000ZMO	ChIP-seq	human	single-end	released	0
ENCFF000BJN	ChIP-seq	human	single-end	released	0
ENCFF398KLJ	ChIP-seq	human	single-end	released	0
ENCFF000YDY	ChIP-seq	human	single-end	revoked	1
ENCFF000VSG	ChIP-seq	human	single-end	revoked	1
ENCFF000ZBR	ChIP-seq	human	single-end	released	0
ENCFF454GEF	DNase-seq	human	paired-end	revoked	1
ENCFF246LDW	ChIP-seq	human	single-end	released	0
ENCFF243MZN	ChIP-seq	human	paired-end	released	0
ENCFF000CSA	ChIP-seq	human	single-end	released	0
ENCFF106HFE	ChIP-seq	human	single-end	revoked	1
ENCFF085NFE	ChIP-seq	human	paired-end	released	0
ENCFF001KOX	ChIP-seq	mouse	single-end	released	0
ENCFF002EHJ	ChIP-seq	human	paired-end	revoked	1
ENCFF001RGH	RNA-seq	human	single-end	revoked	1
ENCFF000ZDT	ChIP-seq	human	single-end	revoked	1
ENCFF761GFN	ChIP-seq	human	single-end	released	0
ENCFF002EKD	ChIP-seq	human	paired-end	revoked	1
ENCFF932GFU	ChIP-seq	human	paired-end	revoked	1
ENCFF110JAO	DNase-seq	human	paired-end	released	0
ENCFF000BPG	ChIP-seq	human	single-end	released	0
ENCFF002EBE	ChIP-seq	human	single-end	revoked	1
ENCFF002BBD	ChIP-seq	human	single-end	released	0
ENCFF000BIT	ChIP-seq	human	single-end	released	0
ENCFF000YVU	ChIP-seq	human	single-end	released	0
ENCFF189GTF	DNase-seq	mouse	paired-end	revoked	1
ENCFF100MWT	ChIP-seq	human	paired-end	revoked	1
ENCFF405CPB	DNase-seq	human	paired-end	released	0
ENCFF000OOD	ChIP-seq	human	single-end	released	0
ENCFF000XCR	ChIP-seq	human	single-end	revoked	1
ENCFF701WAW	RNA-seq	human	single-end	released	0
ENCFF909ZUV	DNase-seq	human	paired-end	revoked	1
ENCFF000YZB	ChIP-seq	human	single-end	released	0
ENCFF514LBY	ChIP-seq	mouse	single-end	released	0
ENCFF414DKT	ChIP-seq	human	paired-end	revoked	1
ENCFF001KCS	ChIP-seq	mouse	single-end	released	0
ENCFF002DZR	ChIP-seq	human	single-end	revoked	1
ENCFF542NRP	DNase-seq	mouse	paired-end	released	0
ENCFF001KBU	ChIP-seq	mouse	single-end	released	0
ENCFF995EWG	ChIP-seq	human	single-end	revoked	1
ENCFF185IUS	ChIP-seq	human	single-end	revoked	1
ENCFF000YFG	ChIP-seq	human	single-end	revoked	1
ENCFF001NGG	ChIP-seq	mouse	single-end	released	0
ENCFF000YXD	ChIP-seq	human	single-end	revoked	1
ENCFF000NRX	ChIP-seq	human	single-end	released	0
ENCFF001NGU	ChIP-seq	mouse	single-end	revoked	1
ENCFF832WYL	DNase-seq	mouse	paired-end	revoked	1
ENCFF641ITN	ChIP-seq	human	single-end	revoked	1
ENCFF001NBH	ChIP-seq	mouse	single-end	revoked	1
ENCFF001NZG	ChIP-seq	mouse	single-end	revoked	1
ENCFF679YFV	ChIP-seq	human	paired-end	released	0
ENCFF000VIS	ChIP-seq	human	single-end	revoked	1
ENCFF001HSL	ChIP-seq	human	single-end	released	0
ENCFF968PLI	ChIP-seq	human	paired-end	revoked	1
ENCFF001NMA	ChIP-seq	mouse	single-end	revoked	1
ENCFF024YNB	DNase-seq	human	paired-end	released	0
ENCFF002EDJ	ChIP-seq	human	single-end	revoked	1
ENCFF000CXH	RNA-seq	human	single-end	released	0
ENCFF002ELF	ChIP-seq	human	paired-end	revoked	1
ENCFF591YBG	RNA-seq	human	single-end	released	0
ENCFF170KFC	ChIP-seq	human	paired-end	released	0
ENCFF000CQI	ChIP-seq	human	single-end	revoked	1
ENCFF000BGS	ChIP-seq	human	single-end	released	0
ENCFF678KER	ChIP-seq	human	paired-end	revoked	1
ENCFF461ZFZ	ChIP-seq	human	single-end	revoked	1
ENCFF549LFN	ChIP-seq	human	paired-end	released	0
ENCFF707CNX	ChIP-seq	human	paired-end	released	0
ENCFF000YKS	ChIP-seq	human	single-end	revoked	1
ENCFF000CRG	ChIP-seq	human	single-end	released	0
ENCFF000COD	ChIP-seq	human	single-end	released	0
ENCFF001OBP	ChIP-seq	mouse	single-end	released	0
ENCFF002BHL	RNA-seq	human	single-end	revoked	1
ENCFF000YBN	ChIP-seq	human	single-end	revoked	1
ENCFF248CBD	ChIP-seq	human	paired-end	revoked	1
ENCFF619LOK	ChIP-seq	human	paired-end	revoked	1
ENCFF733EHG	RNA-seq	human	single-end	revoked	1
ENCFF000XSF	ChIP-seq	human	single-end	revoked	1
ENCFF649CYF	ChIP-seq	human	paired-end	revoked	1
ENCFF163AGA	ChIP-seq	human	paired-end	released	0
ENCFF000ZST	ChIP-seq	human	single-end	revoked	1
ENCFF000BRN	ChIP-seq	human	single-end	released	0
ENCFF329YXL	RNA-seq	human	single-end	released	0
ENCFF000WAY	ChIP-seq	human	single-end	revoked	1
ENCFF001NNH	ChIP-seq	mouse	single-end	revoked	1
ENCFF868HAY	ChIP-seq	human	paired-end	released	0
ENCFF001HXT	ChIP-seq	human	single-end	released	0
ENCFF000WDX	ChIP-seq	human	single-end	revoked	1
ENCFF002AUO	ChIP-seq	human	single-end	revoked	1
ENCFF002DHM	ChIP-seq	human	single-end	released	0
ENCFF001OBG	ChIP-seq	mouse	single-end	revoked	1
ENCFF044DAA	DNase-seq	mouse	paired-end	revoked	1
ENCFF000XUQ	ChIP-seq	human	single-end	revoked	1
ENCFF000RYX	ChIP-seq	human	single-end	revoked	1
ENCFF000VFI	ChIP-seq	human	single-end	revoked	1
ENCFF959OBE	ChIP-seq	human	paired-end	released	0
ENCFF001NJH	ChIP-seq	mouse	single-end	revoked	1
ENCFF000ZKQ	ChIP-seq	human	single-end	revoked	1
ENCFF001NQX	ChIP-seq	mouse	single-end	revoked	1
ENCFF335LPO	DNase-seq	human	paired-end	revoked	1
ENCFF002DPE	ChIP-seq	human	paired-end	revoked	1
ENCFF000XQZ	ChIP-seq	human	single-end	revoked	1
ENCFF028MIM	ChIP-seq	human	single-end	released	0
ENCFF654JMO	ChIP-seq	human	single-end	released	0
ENCFF000NTV	ChIP-seq	human	single-end	released	0
ENCFF247LMG	ChIP-seq	human	single-end	revoked	1
ENCFF627OOT	ChIP-seq	human	single-end	revoked	1
ENCFF713VFN	RNA-seq	human	single-end	revoked	1
ENCFF337OHH	ChIP-seq	human	paired-end	released	0
ENCFF000RPS	ChIP-seq	human	single-end	released	0
ENCFF382AAJ	ChIP-seq	human	paired-end	released	0
ENCFF166RSJ	ChIP-seq	human	single-end	revoked	1
ENCFF001MSV	ChIP-seq	mouse	single-end	released	0
ENCFF000WKK	ChIP-seq	human	single-end	revoked	1
ENCFF397SOK	ChIP-seq	human	single-end	revoked	1
ENCFF001NUN	ChIP-seq	mouse	single-end	revoked	1
ENCFF763FGT	ChIP-seq	human	paired-end	revoked	1
ENCFF001FZQ	ChIP-seq	human	single-end	released	0
ENCFF001RQT	RNA-seq	human	single-end	revoked	1
ENCFF001NLM	ChIP-seq	mouse	single-end	released	0
ENCFF663CEY	ChIP-seq	human	paired-end	revoked	1
ENCFF722QBO	ChIP-seq	human	paired-end	revoked	1
ENCFF000VFX	ChIP-seq	human	single-end	revoked	1
ENCFF392HBT	DNase-seq	mouse	paired-end	revoked	1
ENCFF853FSA	ChIP-seq	human	paired-end	released	0
ENCFF146JNK	ChIP-seq	human	paired-end	released	0
ENCFF733DGB	ChIP-seq	human	paired-end	revoked	1
ENCFF001FGF	ChIP-seq	human	single-end	released	0
ENCFF000VST	ChIP-seq	human	single-end	revoked	1
ENCFF527ROA	DNase-seq	human	paired-end	released	0
ENCFF367HUF	ChIP-seq	human	paired-end	released	0
ENCFF001GFG	ChIP-seq	human	single-end	released	0
ENCFF001GXJ	ChIP-seq	human	single-end	released	0
ENCFF838UET	DNase-seq	mouse	paired-end	revoked	1
ENCFF001OBI	ChIP-seq	mouse	single-end	revoked	1
ENCFF000XGW	ChIP-seq	human	single-end	revoked	1
ENCFF596HQA	ChIP-seq	human	single-end	released	0
ENCFF249RWY	ChIP-seq	mouse	single-end	released	0
ENCFF071AVO	ChIP-seq	human	single-end	released	0
ENCFF000ZPN	ChIP-seq	human	single-end	released	0
ENCFF866EMZ	ChIP-seq	human	single-end	released	0
ENCFF002EBH	ChIP-seq	human	single-end	revoked	1
ENCFF002BBV	ChIP-seq	human	single-end	released	0
ENCFF000BFI	ChIP-seq	human	single-end	released	0
ENCFF001KSH	ChIP-seq	mouse	single-end	released	0
ENCFF000YJK	ChIP-seq	human	single-end	revoked	1
ENCFF182FSV	ChIP-seq	human	single-end	released	0
ENCFF001FIG	ChIP-seq	human	single-end	released	0
ENCFF000YIS	ChIP-seq	human	single-end	revoked	1
ENCFF018KAE	DNase-seq	human	paired-end	released	0
ENCFF000VFV	ChIP-seq	human	single-end	revoked	1
ENCFF001NGO	ChIP-seq	mouse	single-end	released	0
ENCFF001NGS	ChIP-seq	mouse	single-end	revoked	1
ENCFF310LVJ	DNase-seq	mouse	paired-end	released	0
ENCFF001EOO	ChIP-seq	human	single-end	released	0
ENCFF155KRU	ChIP-seq	mouse	single-end	released	0
ENCFF365AVU	DNase-seq	mouse	paired-end	released	0
ENCFF002EMD	ChIP-seq	human	paired-end	revoked	1
ENCFF000VWI	ChIP-seq	human	single-end	revoked	1
ENCFF000ASM	ChIP-seq	human	single-end	released	0
ENCFF513PYY	ChIP-seq	human	single-end	released	0
ENCFF001NXR	ChIP-seq	mouse	single-end	revoked	1
ENCFF000YOF	ChIP-seq	human	single-end	revoked	1
ENCFF675KJY	ChIP-seq	human	single-end	revoked	1
ENCFF375DZP	ChIP-seq	human	single-end	revoked	1
ENCFF501XWM	ChIP-seq	human	single-end	revoked	1
ENCFF001FOG	ChIP-seq	human	single-end	released	0
ENCFF001QXC	ChIP-seq	human	single-end	released	0
ENCFF001NHJ	ChIP-seq	mouse	single-end	revoked	1
ENCFF600OSX	DNase-seq	human	paired-end	revoked	1
ENCFF000XIY	ChIP-seq	human	single-end	revoked	1
ENCFF301ONT	ChIP-seq	human	paired-end	released	0
ENCFF000YPN	ChIP-seq	human	single-end	released	0
ENCFF000ZGB	ChIP-seq	human	single-end	revoked	1
ENCFF000YDJ	ChIP-seq	human	single-end	revoked	1
ENCFF000XHG	ChIP-seq	human	single-end	revoked	1
ENCFF002BCC	ChIP-seq	human	single-end	released	0
ENCFF000ZBC	ChIP-seq	human	single-end	revoked	1
ENCFF000ZFC	ChIP-seq	human	single-end	revoked	1
ENCFF000AHJ	ChIP-seq	human	single-end	released	0
ENCFF907CWH	DNase-seq	human	paired-end	released	0
ENCFF000PXW	ChIP-seq	human	single-end	revoked	1
ENCFF940ZEI	DNase-seq	human	paired-end	released	0
ENCFF311ZPM	DNase-seq	human	paired-end	revoked	1
ENCFF001ZIH	ChIP-seq	mouse	single-end	released	0
ENCFF001HQN	ChIP-seq	human	single-end	released	0
ENCFF000PPW	ChIP-seq	human	single-end	released	0
ENCFF973AFN	ChIP-seq	human	single-end	released	0
ENCFF000VJI	ChIP-seq	human	single-end	revoked	1
ENCFF110AOO	ChIP-seq	human	paired-end	revoked	1
ENCFF000XDS	ChIP-seq	human	single-end	revoked	1
ENCFF688DCO	ChIP-seq	human	single-end	revoked	1
ENCFF001NWS	ChIP-seq	mouse	single-end	revoked	1
ENCFF260HFH	ChIP-seq	human	single-end	released	0
ENCFF000WTG	ChIP-seq	human	single-end	revoked	1
ENCFF000VTZ	ChIP-seq	human	single-end	revoked	1
ENCFF002EAD	ChIP-seq	human	single-end	revoked	1
ENCFF000XDN	ChIP-seq	human	single-end	released	0
ENCFF000BDM	ChIP-seq	human	single-end	released	0
ENCFF660TEM	ChIP-seq	human	single-end	released	0
ENCFF949QOX	ChIP-seq	human	single-end	released	0
ENCFF001LMS	ChIP-seq	mouse	single-end	revoked	1
ENCFF000VJL	ChIP-seq	human	single-end	revoked	1
ENCFF567OGB	ChIP-seq	human	single-end	revoked	1
ENCFF632WEO	RNA-seq	human	single-end	revoked	1
ENCFF001KDQ	ChIP-seq	mouse	single-end	released	0
ENCFF072DEL	DNase-seq	human	paired-end	released	0
ENCFF002BXI	ChIP-seq	mouse	single-end	released	0
ENCFF001KUW	ChIP-seq	mouse	single-end	released	0
ENCFF000WNC	ChIP-seq	human	single-end	revoked	1
ENCFF001NEZ	ChIP-seq	mouse	single-end	revoked	1
ENCFF000QTJ	ChIP-seq	human	single-end	released	0
ENCFF267VSR	DNase-seq	mouse	paired-end	revoked	1
ENCFF002EDU	ChIP-seq	human	single-end	revoked	1
ENCFF001KWT	ChIP-seq	mouse	single-end	released	0
ENCFF735GUP	ChIP-seq	human	single-end	released	0
ENCFF102MKU	ChIP-seq	human	single-end	revoked	1
ENCFF000AIW	ChIP-seq	human	single-end	released	0
ENCFF001MYZ	ChIP-seq	mouse	single-end	revoked	1
ENCFF721XDH	DNase-seq	mouse	paired-end	released	0
ENCFF482JNU	ChIP-seq	mouse	single-end	released	0
ENCFF326BCF	RNA-seq	human	single-end	released	0
ENCFF310WZD	ChIP-seq	human	single-end	revoked	1
ENCFF001NBF	ChIP-seq	mouse	single-end	revoked	1
ENCFF001GBC	ChIP-seq	human	single-end	released	0
ENCFF339MTK	DNase-seq	human	paired-end	revoked	1
ENCFF914CPT	ChIP-seq	human	single-end	revoked	1
ENCFF120IAI	ChIP-seq	human	paired-end	revoked	1
ENCFF001NWA	ChIP-seq	mouse	single-end	revoked	1
ENCFF001HIS	ChIP-seq	human	single-end	released	0
ENCFF000VZS	ChIP-seq	human	single-end	revoked	1
ENCFF000ZRY	ChIP-seq	human	single-end	revoked	1
ENCFF629EIQ	ChIP-seq	human	paired-end	released	0
ENCFF123UWV	ChIP-seq	human	paired-end	revoked	1
ENCFF000YSD	ChIP-seq	human	single-end	revoked	1
ENCFF360OUT	ChIP-seq	human	single-end	revoked	1
ENCFF000CVY	ChIP-seq	human	single-end	released	0
ENCFF002BFD	ChIP-seq	human	single-end	revoked	1
ENCFF272GOE	ChIP-seq	human	paired-end	released	0
ENCFF001FJZ	ChIP-seq	human	single-end	released	0
ENCFF001NQA	ChIP-seq	mouse	single-end	released	0
ENCFF000ZQA	ChIP-seq	human	single-end	revoked	1
ENCFF591KFJ	DNase-seq	mouse	paired-end	released	0
ENCFF516AHY	DNase-seq	human	paired-end	revoked	1
ENCFF849RAD	ChIP-seq	human	single-end	released	0
ENCFF319KBV	ChIP-seq	human	paired-end	released	0
ENCFF536GTU	DNase-seq	human	paired-end	revoked	1
ENCFF246AOW	ChIP-seq	human	single-end	revoked	1
ENCFF493FUF	DNase-seq	mouse	paired-end	released	0
ENCFF017YSG	ChIP-seq	human	paired-end	released	0
ENCFF345AUK	ChIP-seq	human	single-end	released	0
ENCFF001NWK	ChIP-seq	mouse	single-end	released	0
ENCFF894ELE	DNase-seq	human	paired-end	released	0
ENCFF000SCC	ChIP-seq	human	single-end	released	0
ENCFF001MYB	ChIP-seq	mouse	single-end	revoked	1
ENCFF000WRT	ChIP-seq	human	single-end	revoked	1
ENCFF000ROA	ChIP-seq	human	single-end	released	0
ENCFF001OBA	ChIP-seq	mouse	single-end	revoked	1
ENCFF924DAG	ChIP-seq	human	single-end	revoked	1
ENCFF000ZIA	ChIP-seq	human	single-end	revoked	1
ENCFF733BXA	DNase-seq	human	paired-end	released	0
ENCFF000CNX	ChIP-seq	human	single-end	released	0
ENCFF002DOP	ChIP-seq	human	paired-end	revoked	1
ENCFF143DZF	ChIP-seq	human	single-end	revoked	1
ENCFF168ZUS	ChIP-seq	human	single-end	released	0
ENCFF000WFZ	ChIP-seq	human	single-end	released	0
ENCFF001RGG	RNA-seq	human	single-end	revoked	1
ENCFF341FLH	RNA-seq	human	single-end	revoked	1
ENCFF384PCO	DNase-seq	human	paired-end	released	0
ENCFF001KPB	ChIP-seq	mouse	single-end	released	0
ENCFF228LAZ	DNase-seq	human	paired-end	revoked	1
ENCFF000MQG	RNA-seq	human	single-end	released	0
ENCFF001NCF	ChIP-seq	mouse	single-end	released	0
ENCFF002EAT	ChIP-seq	human	single-end	revoked	1
ENCFF001NST	ChIP-seq	mouse	single-end	revoked	1
ENCFF000WEG	ChIP-seq	human	single-end	revoked	1
ENCFF040FWR	ChIP-seq	human	paired-end	released	0
ENCFF001NGH	ChIP-seq	mouse	single-end	revoked	1
ENCFF987PLM	ChIP-seq	human	paired-end	revoked	1
ENCFF014MOR	DNase-seq	human	paired-end	released	0
ENCFF257UHY	DNase-seq	human	paired-end	revoked	1
ENCFF002DNJ	DNase-seq	human	paired-end	released	0
ENCFF210PXS	ChIP-seq	human	single-end	released	0
ENCFF001HXN	ChIP-seq	human	single-end	released	0
ENCFF696UCL	RNA-seq	human	single-end	released	0
ENCFF000BVC	ChIP-seq	human	single-end	revoked	1
ENCFF091MJA	ChIP-seq	human	paired-end	revoked	1
ENCFF806XBN	ChIP-seq	human	single-end	revoked	1
ENCFF000WST	ChIP-seq	human	single-end	revoked	1
ENCFF000VXR	ChIP-seq	human	single-end	revoked	1
ENCFF001MUJ	ChIP-seq	mouse	single-end	released	0
ENCFF001GWE	ChIP-seq	human	single-end	released	0
ENCFF001KEX	ChIP-seq	mouse	single-end	released	0
ENCFF405EAB	ChIP-seq	human	paired-end	released	0
ENCFF971MVL	ChIP-seq	human	single-end	revoked	1
ENCFF756MPL	ChIP-seq	human	paired-end	released	0
ENCFF000YDZ	ChIP-seq	human	single-end	released	0
ENCFF604PGV	RNA-seq	human	single-end	revoked	1
ENCFF638ZSQ	ChIP-seq	human	single-end	released	0
ENCFF900XLB	DNase-seq	human	paired-end	revoked	1
ENCFF000XQC	ChIP-seq	human	single-end	revoked	1
ENCFF000PZP	ChIP-seq	human	single-end	released	0
ENCFF000ZRH	ChIP-seq	human	single-end	revoked	1
ENCFF000WKL	ChIP-seq	human	single-end	revoked	1
ENCFF745TGS	DNase-seq	human	paired-end	revoked	1
ENCFF002EAX	ChIP-seq	human	single-end	revoked	1
ENCFF001OBF	ChIP-seq	mouse	single-end	released	0
ENCFF081NZK	ChIP-seq	human	single-end	released	0
ENCFF000OXT	ChIP-seq	human	single-end	released	0
ENCFF001NZM	ChIP-seq	mouse	single-end	revoked	1
ENCFF000ONP	ChIP-seq	human	single-end	released	0
ENCFF477IUV	ChIP-seq	human	paired-end	revoked	1
ENCFF000YST	ChIP-seq	human	single-end	revoked	1
ENCFF000QZN	ChIP-seq	human	single-end	released	0
ENCFF807ZAM	DNase-seq	mouse	paired-end	released	0
ENCFF956QDK	ChIP-seq	human	single-end	released	0
ENCFF000XPD	ChIP-seq	human	single-end	revoked	1
ENCFF830CNG	RNA-seq	human	single-end	revoked	1
ENCFF001NLN	ChIP-seq	mouse	single-end	revoked	1
ENCFF484TEY	DNase-seq	human	paired-end	revoked	1
ENCFF000WTI	ChIP-seq	human	single-end	revoked	1
ENCFF000RKD	ChIP-seq	human	single-end	revoked	1
ENCFF000WHA	ChIP-seq	human	single-end	revoked	1
ENCFF000YYH	ChIP-seq	human	single-end	revoked	1
ENCFF000ZLL	ChIP-seq	human	single-end	revoked	1
ENCFF000WRM	ChIP-seq	human	single-end	revoked	1
ENCFF391EOT	ChIP-seq	human	single-end	released	0
ENCFF001MXL	ChIP-seq	mouse	single-end	revoked	1
ENCFF000BMP	ChIP-seq	human	single-end	released	0
ENCFF000ZNY	ChIP-seq	human	single-end	revoked	1
ENCFF892KDP	ChIP-seq	mouse	single-end	released	0
ENCFF000WWK	ChIP-seq	human	single-end	released	0
ENCFF481ROV	ChIP-seq	human	single-end	revoked	1
ENCFF897EKL	DNase-seq	human	paired-end	revoked	1
ENCFF000QYD	ChIP-seq	human	single-end	released	0
ENCFF000YYA	ChIP-seq	human	single-end	released	0
ENCFF604RKI	ChIP-seq	human	paired-end	released	0
ENCFF000CUN	ChIP-seq	human	single-end	released	0
ENCFF000WDF	ChIP-seq	human	single-end	revoked	1
ENCFF001KUP	ChIP-seq	mouse	single-end	released	0
ENCFF000ZJP	ChIP-seq	human	single-end	released	0
ENCFF000VOU	ChIP-seq	human	single-end	released	0
ENCFF000VPT	ChIP-seq	human	single-end	revoked	1
ENCFF366NYC	ChIP-seq	human	single-end	released	0
ENCFF274RNW	ChIP-seq	human	paired-end	released	0
ENCFF961XAS	ChIP-seq	human	paired-end	released	0
ENCFF428ODU	ChIP-seq	human	single-end	revoked	1
ENCFF001LUW	ChIP-seq	mouse	single-end	released	0
ENCFF000BUX	ChIP-seq	human	single-end	revoked	1
ENCFF000YBL	ChIP-seq	human	single-end	released	0
ENCFF000ZBK	ChIP-seq	human	single-end	revoked	1
ENCFF516SZA	DNase-seq	human	paired-end	revoked	1
ENCFF000ZRW	ChIP-seq	human	single-end	revoked	1
ENCFF000WAN	ChIP-seq	human	single-end	revoked	1
ENCFF625HJX	ChIP-seq	human	paired-end	released	0
ENCFF001MWM	ChIP-seq	mouse	single-end	released	0
ENCFF000ZQO	ChIP-seq	human	single-end	released	0
ENCFF000VXT	ChIP-seq	human	single-end	revoked	1
ENCFF001KHY	ChIP-seq	mouse	single-end	released	0
ENCFF742GFX	RNA-seq	human	single-end	revoked	1
ENCFF001FKT	ChIP-seq	human	single-end	released	0
ENCFF000WLP	ChIP-seq	human	single-end	revoked	1
ENCFF000XDP	ChIP-seq	human	single-end	released	0
ENCFF000ZSW	ChIP-seq	human	single-end	revoked	1
ENCFF319ZJP	RNA-seq	human	single-end	released	0
ENCFF570OCJ	DNase-seq	mouse	paired-end	revoked	1
ENCFF000XXL	ChIP-seq	human	single-end	released	0
ENCFF256BLE	ChIP-seq	human	paired-end	released	0
ENCFF000YDH	ChIP-seq	human	single-end	revoked	1
ENCFF483EKF	ChIP-seq	human	paired-end	revoked	1
ENCFF000BTS	ChIP-seq	human	single-end	released	0
ENCFF616SZN	ChIP-seq	mouse	single-end	released	0
ENCFF000NXT	ChIP-seq	human	single-end	released	0
ENCFF000ZRQ	ChIP-seq	human	single-end	revoked	1
ENCFF582HLF	ChIP-seq	human	single-end	revoked	1
ENCFF000ZRF	ChIP-seq	human	single-end	revoked	1
ENCFF898WVK	ChIP-seq	human	single-end	released	0
ENCFF001NKR	ChIP-seq	mouse	single-end	revoked	1
ENCFF996HWZ	ChIP-seq	human	single-end	revoked	1
ENCFF000ZJQ	ChIP-seq	human	single-end	released	0
ENCFF994FAH	ChIP-seq	human	single-end	revoked	1
ENCFF935SOR	ChIP-seq	human	single-end	revoked	1
ENCFF000WWI	ChIP-seq	human	single-end	released	0
ENCFF001HZN	ChIP-seq	mouse	single-end	released	0
ENCFF000XIQ	ChIP-seq	human	single-end	revoked	1
ENCFF000XDU	ChIP-seq	human	single-end	revoked	1
ENCFF000VOP	ChIP-seq	human	single-end	revoked	1
ENCFF716WKO	DNase-seq	human	paired-end	revoked	1
ENCFF000YDB	ChIP-seq	human	single-end	revoked	1
ENCFF077PWW	ChIP-seq	human	single-end	released	0
ENCFF001LZR	ChIP-seq	mouse	single-end	released	0
ENCFF000PWL	ChIP-seq	human	single-end	revoked	1
ENCFF025DKC	RNA-seq	human	single-end	revoked	1
ENCFF001KGA	ChIP-seq	mouse	single-end	released	0
ENCFF000VOE	ChIP-seq	human	single-end	revoked	1
ENCFF000QAQ	ChIP-seq	human	single-end	released	0
ENCFF002BCG	ChIP-seq	human	single-end	revoked	1
ENCFF716YLE	ChIP-seq	human	paired-end	released	0
ENCFF299JVW	RNA-seq	human	single-end	released	0
ENCFF160QCA	DNase-seq	mouse	paired-end	released	0
ENCFF706GSP	ChIP-seq	human	single-end	released	0
ENCFF002BFA	ChIP-seq	human	single-end	revoked	1
ENCFF000OEV	ChIP-seq	human	single-end	released	0
ENCFF444RSD	ChIP-seq	human	single-end	revoked	1
ENCFF957DUJ	ChIP-seq	human	single-end	revoked	1
ENCFF344WBT	DNase-seq	human	paired-end	released	0
ENCFF000CUU	ChIP-seq	human	single-end	revoked	1
ENCFF968SHS	ChIP-seq	human	paired-end	released	0
ENCFF205YRD	ChIP-seq	human	single-end	released	0
ENCFF000WRE	ChIP-seq	human	single-end	revoked	1
ENCFF000ATM	ChIP-seq	human	single-end	revoked	1
ENCFF001KUI	ChIP-seq	mouse	single-end	released	0
ENCFF187NIJ	ChIP-seq	human	paired-end	released	0
ENCFF000RQY	ChIP-seq	human	single-end	released	0
ENCFF000WFK	ChIP-seq	human	single-end	released	0
ENCFF000VIQ	ChIP-seq	human	single-end	revoked	1
ENCFF001YXH	ChIP-seq	human	single-end	revoked	1
ENCFF002ABF	ChIP-seq	human	single-end	released	0
ENCFF001FYK	ChIP-seq	human	single-end	released	0
ENCFF001NHQ	ChIP-seq	mouse	single-end	released	0
ENCFF000VZD	ChIP-seq	human	single-end	revoked	1
ENCFF001RGM	RNA-seq	human	single-end	revoked	1
ENCFF001NCH	ChIP-seq	mouse	single-end	released	0
ENCFF000VZU	ChIP-seq	human	single-end	revoked	1
ENCFF001HSI	ChIP-seq	human	single-end	released	0
ENCFF000VQJ	ChIP-seq	human	single-end	revoked	1
ENCFF454KGH	ChIP-seq	human	paired-end	revoked	1
ENCFF858ZHX	ChIP-seq	human	paired-end	revoked	1
ENCFF197WIZ	DNase-seq	human	paired-end	released	0
ENCFF000RKF	ChIP-seq	human	single-end	revoked	1
ENCFF225JIA	ChIP-seq	human	single-end	released	0
ENCFF492GUR	DNase-seq	human	paired-end	revoked	1
ENCFF000VVJ	ChIP-seq	human	single-end	revoked	1
ENCFF154QOE	DNase-seq	mouse	paired-end	revoked	1
ENCFF001KJY	ChIP-seq	mouse	single-end	released	0
ENCFF000CTH	ChIP-seq	human	single-end	released	0
ENCFF001FIZ	ChIP-seq	human	single-end	released	0
ENCFF000ZKM	ChIP-seq	human	single-end	revoked	1
ENCFF891TTH	ChIP-seq	human	paired-end	revoked	1
ENCFF000WGE	ChIP-seq	human	single-end	released	0
ENCFF001LTJ	ChIP-seq	mouse	single-end	revoked	1
ENCFF434NFA	ChIP-seq	human	single-end	revoked	1
ENCFF001FLD	ChIP-seq	human	single-end	released	0
ENCFF002BXR	ChIP-seq	mouse	single-end	released	0
ENCFF000NDP	ChIP-seq	human	single-end	released	0
ENCFF000VLF	ChIP-seq	human	single-end	revoked	1
ENCFF954GPQ	ChIP-seq	human	single-end	released	0
ENCFF699WWO	ChIP-seq	human	paired-end	released	0
ENCFF001KTC	ChIP-seq	mouse	single-end	released	0
ENCFF293YFE	ChIP-seq	human	paired-end	released	0
ENCFF001LIV	ChIP-seq	mouse	single-end	released	0
ENCFF000YNH	ChIP-seq	human	single-end	revoked	1
ENCFF000YCN	ChIP-seq	human	single-end	revoked	1
ENCFF001MZF	ChIP-seq	mouse	single-end	revoked	1
ENCFF000AZE	ChIP-seq	human	single-end	revoked	1
ENCFF000PQW	ChIP-seq	human	single-end	released	0
ENCFF578JRX	DNase-seq	mouse	paired-end	revoked	1
ENCFF001LUA	ChIP-seq	mouse	single-end	revoked	1
ENCFF000WWP	ChIP-seq	human	single-end	revoked	1
ENCFF696GEW	ChIP-seq	human	paired-end	revoked	1
ENCFF000RPB	ChIP-seq	human	single-end	released	0
ENCFF961GKK	RNA-seq	human	single-end	released	0
ENCFF771BKD	DNase-seq	mouse	paired-end	revoked	1
ENCFF287UEE	DNase-seq	mouse	paired-end	released	0
ENCFF437EXK	ChIP-seq	human	paired-end	released	0
ENCFF015ITU	DNase-seq	human	paired-end	released	0
ENCFF000WFB	ChIP-seq	human	single-end	revoked	1
ENCFF001LRB	ChIP-seq	mouse	single-end	revoked	1
ENCFF001RGI	RNA-seq	human	single-end	revoked	1
ENCFF199LOR	ChIP-seq	human	single-end	revoked	1
ENCFF001LIY	ChIP-seq	mouse	single-end	released	0
ENCFF000OLB	ChIP-seq	human	single-end	released	0
ENCFF473AAA	DNase-seq	human	paired-end	revoked	1
ENCFF129VXF	ChIP-seq	human	single-end	revoked	1
ENCFF000XPB	ChIP-seq	human	single-end	revoked	1
ENCFF546UZB	ChIP-seq	human	single-end	revoked	1
ENCFF000YKP	ChIP-seq	human	single-end	revoked	1
ENCFF200ULF	DNase-seq	human	paired-end	revoked	1
ENCFF000QQG	ChIP-seq	human	single-end	released	0
ENCFF001KUA	ChIP-seq	mouse	single-end	revoked	1
ENCFF000ZBI	ChIP-seq	human	single-end	revoked	1
ENCFF585TRE	ChIP-seq	human	paired-end	released	0
ENCFF565BCY	ChIP-seq	human	paired-end	released	0
ENCFF007MEI	ChIP-seq	human	single-end	released	0
ENCFF750DCS	DNase-seq	human	paired-end	revoked	1
ENCFF000OHV	ChIP-seq	human	single-end	released	0
ENCFF388VLM	ChIP-seq	human	single-end	revoked	1
ENCFF652WDZ	DNase-seq	human	paired-end	released	0
ENCFF000WZQ	ChIP-seq	human	single-end	revoked	1
ENCFF001NBN	ChIP-seq	mouse	single-end	revoked	1
ENCFF584LXI	ChIP-seq	human	single-end	released	0
ENCFF485LYA	ChIP-seq	human	single-end	released	0
ENCFF981ADW	DNase-seq	human	paired-end	revoked	1
ENCFF781DID	DNase-seq	mouse	paired-end	released	0
ENCFF510QJL	ChIP-seq	human	single-end	revoked	1
ENCFF592GJW	RNA-seq	human	single-end	released	0
ENCFF001LBB	ChIP-seq	mouse	single-end	revoked	1
ENCFF000YCL	ChIP-seq	human	single-end	revoked	1
ENCFF000YBP	ChIP-seq	human	single-end	revoked	1
ENCFF002EJX	ChIP-seq	human	paired-end	revoked	1
ENCFF000VGF	ChIP-seq	human	single-end	revoked	1
ENCFF350ZIU	ChIP-seq	human	single-end	released	0
ENCFF001NEX	ChIP-seq	mouse	single-end	revoked	1
ENCFF505KLI	DNase-seq	human	paired-end	revoked	1
ENCFF002AFK	ChIP-seq	mouse	single-end	revoked	1
ENCFF445IOU	ChIP-seq	mouse	single-end	released	0
ENCFF489YXE	DNase-seq	human	paired-end	released	0
ENCFF001KWL	ChIP-seq	mouse	single-end	revoked	1
ENCFF000VYN	ChIP-seq	human	single-end	revoked	1
ENCFF975UBI	DNase-seq	human	paired-end	released	0
ENCFF000XYW	ChIP-seq	human	single-end	revoked	1
ENCFF000XDT	ChIP-seq	human	single-end	released	0
ENCFF836VHY	ChIP-seq	human	paired-end	revoked	1
ENCFF773FQJ	ChIP-seq	mouse	single-end	released	0
ENCFF031RLD	ChIP-seq	mouse	single-end	released	0
ENCFF000WWD	ChIP-seq	human	single-end	revoked	1
ENCFF362PNQ	DNase-seq	human	paired-end	revoked	1
ENCFF500QBC	ChIP-seq	human	single-end	revoked	1
ENCFF002BXX	ChIP-seq	mouse	single-end	released	0
ENCFF504HQG	DNase-seq	human	paired-end	revoked	1
ENCFF460MDW	ChIP-seq	human	single-end	revoked	1
ENCFF001IAP	ChIP-seq	mouse	single-end	released	0
ENCFF539YNG	ChIP-seq	human	paired-end	released	0
ENCFF436WIC	ChIP-seq	human	paired-end	released	0
ENCFF000YFS	ChIP-seq	human	single-end	revoked	1
ENCFF001NAQ	ChIP-seq	mouse	single-end	revoked	1
ENCFF537CYF	DNase-seq	human	paired-end	revoked	1
ENCFF479ECJ	ChIP-seq	human	single-end	released	0
ENCFF000RNI	ChIP-seq	human	single-end	released	0
ENCFF489OVA	DNase-seq	human	paired-end	revoked	1
ENCFF000ZGC	ChIP-seq	human	single-end	released	0
ENCFF000CNP	ChIP-seq	human	single-end	released	0
ENCFF001NWQ	ChIP-seq	mouse	single-end	revoked	1
ENCFF001HGV	ChIP-seq	human	single-end	released	0
ENCFF079BQU	DNase-seq	mouse	paired-end	revoked	1
ENCFF181HWO	DNase-seq	human	paired-end	revoked	1
ENCFF417NWI	DNase-seq	human	paired-end	released	0
ENCFF000ZEC	ChIP-seq	human	single-end	released	0
ENCFF280MIU	ChIP-seq	human	paired-end	released	0
ENCFF000VXE	ChIP-seq	human	single-end	revoked	1
ENCFF996TKV	ChIP-seq	human	paired-end	released	0
ENCFF000ALJ	ChIP-seq	human	single-end	released	0
ENCFF001NSF	ChIP-seq	mouse	single-end	revoked	1
ENCFF001RFX	RNA-seq	human	single-end	revoked	1
ENCFF000YCS	ChIP-seq	human	single-end	released	0
ENCFF576PPN	DNase-seq	human	paired-end	released	0
ENCFF580IYB	DNase-seq	mouse	paired-end	revoked	1
ENCFF000YCR	ChIP-seq	human	single-end	revoked	1
ENCFF734KQY	ChIP-seq	human	single-end	revoked	1
ENCFF001MYQ	ChIP-seq	mouse	single-end	revoked	1
ENCFF399RVX	ChIP-seq	human	single-end	released	0
ENCFF682QTO	ChIP-seq	human	paired-end	revoked	1
ENCFF001NIQ	ChIP-seq	mouse	single-end	revoked	1
ENCFF001LNH	ChIP-seq	mouse	single-end	released	0
ENCFF565YZN	ChIP-seq	human	single-end	revoked	1
ENCFF054RBV	ChIP-seq	human	single-end	revoked	1
ENCFF000CAS	ChIP-seq	human	single-end	revoked	1
ENCFF996JWF	DNase-seq	human	paired-end	released	0
ENCFF806MFR	DNase-seq	mouse	paired-end	released	0
ENCFF000ROO	ChIP-seq	human	single-end	released	0
ENCFF002EFP	ChIP-seq	human	paired-end	released	0
ENCFF716OWO	ChIP-seq	human	single-end	revoked	1
ENCFF000YDS	ChIP-seq	human	single-end	revoked	1
ENCFF000ZFX	ChIP-seq	human	single-end	revoked	1
ENCFF000YFV	ChIP-seq	human	single-end	released	0
ENCFF001NGF	ChIP-seq	mouse	single-end	revoked	1
ENCFF458WNO	DNase-seq	human	paired-end	revoked	1
ENCFF575ARO	ChIP-seq	human	paired-end	revoked	1
ENCFF000YMS	ChIP-seq	human	single-end	revoked	1
ENCFF368UTN	ChIP-seq	human	paired-end	released	0
ENCFF000QBF	ChIP-seq	human	single-end	released	0
ENCFF012OMN	RNA-seq	human	single-end	revoked	1
ENCFF001NSZ	ChIP-seq	mouse	single-end	revoked	1
ENCFF001NOG	ChIP-seq	mouse	single-end	revoked	1
ENCFF001MXN	ChIP-seq	mouse	single-end	revoked	1
ENCFF001NXT	ChIP-seq	mouse	single-end	revoked	1
ENCFF000XSH	ChIP-seq	human	single-end	revoked	1
ENCFF948IGU	ChIP-seq	human	single-end	released	0
ENCFF675AFR	DNase-seq	mouse	paired-end	released	0
ENCFF332VAG	ChIP-seq	mouse	single-end	released	0
ENCFF287TQD	ChIP-seq	human	paired-end	revoked	1
ENCFF001NPC	ChIP-seq	mouse	single-end	revoked	1
ENCFF701LQT	ChIP-seq	human	paired-end	released	0
ENCFF178QHC	RNA-seq	human	single-end	released	0
ENCFF001GDW	ChIP-seq	human	single-end	released	0
ENCFF000WAA	ChIP-seq	human	single-end	revoked	1
ENCFF000ZFL	ChIP-seq	human	single-end	revoked	1
ENCFF000YDP	ChIP-seq	human	single-end	released	0
ENCFF000XMM	ChIP-seq	human	single-end	revoked	1
ENCFF002EHN	ChIP-seq	human	paired-end	revoked	1
ENCFF002EGW	ChIP-seq	human	paired-end	revoked	1
ENCFF811RLD	ChIP-seq	human	paired-end	revoked	1
ENCFF012ANG	ChIP-seq	human	single-end	released	0
ENCFF001KCX	ChIP-seq	mouse	single-end	released	0
ENCFF855YTN	RNA-seq	human	single-end	revoked	1
ENCFF001KHQ	ChIP-seq	mouse	single-end	released	0
ENCFF610RHZ	ChIP-seq	human	single-end	released	0
ENCFF001NTG	ChIP-seq	mouse	single-end	revoked	1
ENCFF000CPM	ChIP-seq	human	single-end	released	0
ENCFF686JJA	ChIP-seq	human	single-end	released	0
ENCFF593PVF	DNase-seq	human	paired-end	released	0
ENCFF000VKB	ChIP-seq	human	single-end	released	0
ENCFF391STU	ChIP-seq	human	paired-end	revoked	1
ENCFF001LQY	ChIP-seq	mouse	single-end	released	0
ENCFF002ELJ	ChIP-seq	human	paired-end	revoked	1
ENCFF000ZIB	ChIP-seq	human	single-end	released	0
ENCFF001KVS	ChIP-seq	mouse	single-end	revoked	1
ENCFF506VIB	ChIP-seq	human	single-end	released	0
ENCFF002DNL	DNase-seq	human	paired-end	released	0
ENCFF940NAW	ChIP-seq	human	single-end	revoked	1
ENCFF000WQW	ChIP-seq	human	single-end	revoked	1
ENCFF000ZIT	ChIP-seq	human	single-end	released	0
ENCFF000PQP	ChIP-seq	human	single-end	released	0
ENCFF001NTE	ChIP-seq	mouse	single-end	revoked	1
ENCFF000NYB	ChIP-seq	human	single-end	released	0
ENCFF124RBK	ChIP-seq	human	paired-end	released	0
ENCFF435TOG	ChIP-seq	human	single-end	released	0
ENCFF486FVK	ChIP-seq	human	single-end	released	0
ENCFF000YZT	ChIP-seq	human	single-end	released	0
ENCFF002EAQ	ChIP-seq	human	single-end	revoked	1
ENCFF342KDZ	DNase-seq	human	paired-end	revoked	1
ENCFF198NDG	DNase-seq	human	paired-end	released	0
ENCFF000YTY	ChIP-seq	human	single-end	released	0
ENCFF412NKG	DNase-seq	human	paired-end	released	0
ENCFF000VUZ	ChIP-seq	human	single-end	revoked	1
ENCFF985MPR	ChIP-seq	human	paired-end	revoked	1
ENCFF776KZD	DNase-seq	mouse	paired-end	revoked	1
ENCFF000XUO	ChIP-seq	human	single-end	revoked	1
ENCFF002BFZ	ChIP-seq	human	single-end	revoked	1
ENCFF534HYY	DNase-seq	mouse	paired-end	released	0
ENCFF255JQS	DNase-seq	human	paired-end	released	0
ENCFF143YSO	ChIP-seq	human	paired-end	revoked	1
ENCFF001KMI	ChIP-seq	mouse	single-end	released	0
ENCFF000WBP	ChIP-seq	human	single-end	revoked	1
ENCFF001NTN	ChIP-seq	mouse	single-end	released	0
ENCFF160MKL	ChIP-seq	human	single-end	revoked	1
ENCFF264RJN	DNase-seq	human	paired-end	revoked	1
ENCFF000YRK	ChIP-seq	human	single-end	revoked	1
ENCFF002BFI	ChIP-seq	human	single-end	revoked	1
ENCFF326TCK	DNase-seq	human	paired-end	released	0
ENCFF000YHN	ChIP-seq	human	single-end	revoked	1
ENCFF001NAW	ChIP-seq	mouse	single-end	revoked	1
ENCFF000MPU	RNA-seq	human	single-end	released	0
[truncated: 73 more rows]
